# Supplementary material for: Integrated Lipidomics and Flavoromics Analyses Reveal the Flavor Differences Between Breast and Leg Muscles of Xichuan Black-Boned Chicken
Source: Animals (Basel). 2026 Mar 26;16(7):1015. doi: 10.3390/ani16071015 (PMC13072344; doi:10.3390/ani16071015)
Supplement: Supplementary file 1 [file animals-16-01015-s001.zip]

Archive with 4 entries (4 files):
- Figure S1.jpg
- Figure S2 .jpg
- Table S1.xlsx
- Table S2.xlsx
