# Supplementary material for: Integrated Lipidomics and Flavoromics Analyses Reveal the Flavor Differences Between Breast and Leg Muscles of Xichuan Black-Boned Chicken
Source: Animals (Basel). 2026 Mar 26;16(7):1015. doi: 10.3390/ani16071015 (PMC13072344; doi:10.3390/ani16071015)
Supplement: Supplementary file 1 [file animals-16-01015-s001.zip › Table S1.xlsx]

## Sheet: shee1
Index	Formula	Compounds	Class I	Class II	lipidmaps ID	LM-1	LM-2	LM-3	LM-4	LM-5	LM-6	BM-1	BM-2	BM-3	BM-4	BM-5	BM-6	VIP	Pvalue	FDR	Fold_Change	Log2FC	Type
LIPID-N-0007	C24H38O3	norcholicacid	ST	BA	LMST04060019	0.127226463	0.0871152843	0.0843815514	0.102564103	0.0711880712	0.136131013	0.0953079179	0.046411977300000004	0.052271617	0.0484069887	0.0740740741	0.0677352637	1.2851321067244368	0.017848263386662306	0.0964339472864545	1.5840553590974926	0.6636227551775179	up
LIPID-P-0047	C21H37NO4	Carnitine C14:2	FA	CAR	LMFA07070020	0.00466157761	0.00254564424	0.00551362683	0.00360946746	0.00823472823	0.0241555783	0.041837732200000005	0.0322147651	0.0336101612	0.024254881800000003	0.0665651953	0.04570837639999999	1.5833862399316456	0.0015862933664285033	0.07675965682466	0.19951841109597795	-2.3254062137464793	down
LIPID-P-0046	C17H29NO4	Carnitine C10:2	FA	CAR	LMFA07070015	0.00062086514	0.000273343766	0.000765199161	0.000656804734	0.0008061568060000001	0.00116479017	0.00139589443	0.0017470314899999998	0.000916463117	0.0010462487199999998	0.0023135464199999997	0.00170837642	1.421194602135171	0.010305360700551843	0.08292457914210107	0.46969392659075665	-1.0902071560373414	down
LIPID-P-0045	C25H47NO5	Carnitine C18:1-OH	FA	CAR	LMFA07070025	0.0319592875	0.00936880543	0.0134381551	0.0193293886	0.0471380471	0.0757420676	0.11886608	0.0828084667	0.11275036599999999	0.0583761562	0.221207509	0.208893485	1.394248988433463	0.01200341098446832	0.08425845816394881	0.2453297362551838	-2.027205982280792	down
LIPID-P-0044	C29H55NO4	Carnitine C22:1	FA	CAR	-	0.00225954198	0.00258737611	0.00385744235	0.0030177514799999998	0.00746512747	0.0036642784	0.00893450635	0.0371708828	0.0152418173	0.0100308325	0.012298325700000001	0.0189865564	1.3442451287493065	0.025941903755473478	0.10735470694279839	0.22258783946806468	-2.167553318103014	down
LIPID-P-0042	C25H47NO4	Carnitine C18:1	FA	CAR	LMFA07070096	1.09109415	0.335941575	0.44234800799999996	0.5936883629999999	2.03944204	1.7727738000000002	2.34604106	1.90397522	3.98632145	1.94861254	5.88533739	3.18510858	1.3381656646445672	0.016486089587752533	0.09301274650992371	0.3258976267112123	-1.6175092489306508	down
LIPID-P-0037	C21H39NO4	Carnitine C14:1	FA	CAR	LMFA07070057	0.069821883	0.037350026099999996	0.0670859539	0.0605522682	0.0888888889	0.17952917100000002	0.43597263	0.336602994	0.361504641	0.273381295	0.752917301	0.304033092	1.5499667157753734	0.005165506522208926	0.0768895921890476	0.2041980807987097	-2.291958788099638	down
LIPID-P-0039	C23H43NO4	Carnitine C16:1	FA	CAR	LMFA07070097	0.179541985	0.0653103808	0.1	0.108678501	0.35016835	0.35414534299999995	0.740957967	0.56169334	1.00048852	0.569373073	1.66007103	0.661840745	1.4581740081450507	0.00981162220762119	0.08292457914210107	0.2229014053033698	-2.1655223826512424	down
LIPID-P-0038	C21H39NO5	Carnitine C14:1-OH	FA	CAR	-	0.00313486005	0.00166510172	0.00392033543	0.00368836292	0.00492544493	0.0106038895	0.025610948199999997	0.0239545689	0.023253541800000003	0.02	0.0499238965	0.0314374354	1.636177783959427	0.002094533509791078	0.07675965682466	0.16039689899467144	-2.6402818449165726	down
LIPID-P-0048	C23H41NO4	Carnitine C16:2	FA	CAR	LMFA07070021	0.0178727735	0.0061137193500000004	0.0127253669	0.0137278107	0.0425204425	0.10562947800000001	0.132746823	0.11006711400000001	0.214948705	0.113669065	0.33688483	0.191520165	1.479466007594602	0.006195946098049624	0.0768895921890476	0.18056279681235807	-2.469427424567585	down
LIPID-P-0036	C19H35NO5	Carnitine C12:1-OH	FA	CAR	LMFA07070024	0.0014086514	0.000632237872	0.00170859539	0.00268244576	0.00275132275	0.00681678608	0.00883675464	0.0113577697	0.0065266243299999995	0.008386433709999998	0.0219178082	0.0165460186	1.4767342394433187	0.008492429958984473	0.08212179770337985	0.2174763189985156	-2.201069780470465	down
LIPID-P-0035	C19H35NO4	Carnitine C12:1	FA	CAR	-	0.00960814249	0.00584246218	0.0112997904	0.0108481262	0.013063973100000001	0.0329580348	0.058846529800000005	0.0617449664	0.0609672692	0.0462487153	0.127245053	0.0556359876	1.5540319059102163	0.0048477447176269945	0.0768895921890476	0.20361058279716768	-2.296115546478617	down
LIPID-P-0040	C23H43NO5	Carnitine C16:1-OH	FA	CAR	LMFA07070044	0.009241730279999999	0.00592592593	0.00752620545	0.0078106508900000005	0.0146224146	0.02395087	0.05865102639999999	0.0493546722	0.046897899400000005	0.033710174700000005	0.100659564	0.0837642192	1.578248645228691	0.003545951741620888	0.0768895921890476	0.18517652192777515	-2.4330269004227554	down
LIPID-P-0049	C25H45NO4	Carnitine C18:2	FA	CAR	LMFA07070009	0.171603053	0.052790819	0.0777777778	0.10946745599999999	0.417508418	0.644831116	0.574780059	0.524522457	0.828529555	0.43576567299999996	1.26027397	1.20785936	1.349823128179777	0.011336691827597317	0.08425845816394881	0.305062226606861	-1.7128245411939595	down
LIPID-P-0051	C25H45NO5	Carnitine C18:2-OH	FA	CAR	LMFA07070042	0.005781170479999999	0.00156703182	0.0027882599600000005	0.00357001972	0.013968254	0.047082906900000006	0.040469208199999995	0.0328342798	0.0308744504	0.0166700925	0.0562151192	0.100930714	1.1352933018962839	0.04245431168583371	0.12440399818242787	0.2689183199133783	-1.8947600535185487	down
LIPID-P-1298	C23H39NO4	Carnitine C16:3	FA	CAR	-	0.0	0.0	0.0	0.0	0.00181818182	0.0039508700099999995	0.00400782014	0.00499741869	0.00365412799	0.00195889003	0.00785388128	0.0126163392	1.2686281531796046	0.025111046461460788	0.10636408910775132	0.16441442516137816	-2.604591213168194	down
LIPID-P-1299	C25H43NO4	Carnitine C18:3	FA	CAR	LMFA07070112	0.0045801526700000005	0.00172143975	0.00190566038	0.0028994082799999998	0.0107744108	0.0099283521	0.0171260997	0.0128033041	0.0214948705	0.0118191161	0.036732623	0.0304033092	1.4417461080612	0.008173744772642166	0.08178827275097007	0.2439759874929738	-2.035188932466194	down
LIPID-P-0033	C17H31NO4	Carnitine C10:1	FA	CAR	LMFA07070056	0.00443765903	0.00287949922	0.007547169809999999	0.00623274162	0.009812409809999999	0.026407369500000003	0.020527859199999998	0.0353123387	0.0129750855	0.0138951696	0.0403855911	0.0252326784	1.2690230469641972	0.02664439469107716	0.10735470694279839	0.3864177350411685	-1.3717667852147608	down
LIPID-P-0031	C15H27NO4	Carnitine C8:1	FA	CAR	LMFA07070014	0.0032569974600000005	0.00450704225	0.00459119497	0.00431952663	0.005291005289999999	0.010071647900000001	0.00965786901	0.0194734125	0.00574499267	0.00972250771	0.0184677829	0.0141261634	1.3824466275865577	0.01759952757753874	0.0964339472864545	0.41503150945959594	-1.2687072239327744	down
LIPID-P-0006	C11H21NO5	Carnitine C4-OH	FA	CAR	LMFA07070071	0.145343511	0.188419405	0.125157233	0.20907297800000002	0.167965368	0.18034800399999998	0.211143695	0.3242127	0.22276502199999998	0.39054470700000005	0.432267884	0.291623578	1.483444238709961	0.009308425963299135	0.08292457914210107	0.5427371134529156	-0.8816745284518881	down
LIPID-P-0009	C13H25NO5	Carnitine C6-OH	FA	CAR	LMFA07070072	0.0227989822	0.0262910798	0.020754717	0.0327416174	0.0298220298	0.0403275333	0.0602150538	0.0879710893	0.038690767	0.0850976362	0.110806697	0.07549120990000001	1.5909049651658358	0.00434630632319052	0.0768895921890476	0.376928524273778	-1.4076371190116739	down
LIPID-P-0013	C17H33NO4	Carnitine C10:0	FA	CAR	LMFA07070059	0.0720610687	0.0953573292	0.0534591195	0.0749506903	0.10966811	0.10030706199999999	0.18983382199999999	0.268456376	0.197361993	0.183967112	0.420091324	0.16711478800000001	1.496451073535733	0.0103020228706236	0.08292457914210107	0.3544956337212426	-1.4961602368090408	down
LIPID-P-0014	C19H37NO4	Carnitine C12:0	FA	CAR	LMFA07070062	0.0327735369	0.0354720918	0.0303983229	0.0280078895	0.0457912458	0.044626407400000005	0.0848484848	0.11997935	0.0877381534	0.09064748199999999	0.186910198	0.0903826267	1.5805009924494589	0.005564383377892129	0.0768895921890476	0.32864106818673716	-1.6054153188987896	down
LIPID-P-0017	C21H41NO4	Carnitine C14:0	FA	CAR	LMFA07070102	0.12295165400000001	0.1114241	0.0928721174	0.09605522679999999	0.24627224600000003	0.20163766600000002	0.45161290299999995	0.44811564299999995	0.45725451899999997	0.30626927	0.963977676	0.50672182	1.4930663959518369	0.008346602614154756	0.08178827275097007	0.27799183177681713	-1.8468856019680948	down
LIPID-P-0020	C21H41NO5	Carnitine C14-OH	FA	CAR	LMFA07070045	0.00236132316	0.001637976	0.00189308176	0.0028796844199999996	0.0037710437700000004	0.00421699079	0.00834799609	0.00982963345	0.00810942843	0.0064748201399999995	0.0255707763	0.0167942089	1.3717105642335994	0.022319993608877934	0.10537895963932636	0.2230906384423625	-2.1642981198806037	down
LIPID-P-0026	C10H17NO6	Carnitine C3:1-2OH	FA	CAR	LMFA07070080	0.107073791	0.151695357	0.101467505	0.18560157800000002	0.13968254	0.163357216	0.18963831899999997	0.27878162100000003	0.17391304300000002	0.353545735	0.365296804	0.270941055	1.4797404780281247	0.008326552526095883	0.08178827275097007	0.5201086729725679	-0.9431149993678071	down
LIPID-P-0002	C9H17NO4	Carnitine C2:0	FA	CAR	LMFA07070049	3.94910941	5.29994784	6.03773585	6.35108481	6.36844637	10.624360300000001	11.2218964	13.8564791	10.024426	16.2384378	16.7021816	15.739400199999999	1.6425899665509471	4.975016086946902e-4	0.04124272536089199	0.4610812105967628	-1.116907218838643	down
LIPID-P-0001	C7H15NO3	DL-Carnitine	FA	CAR	-	0.217811705	0.392279604	0.522012579	0.406311637	0.665704666	1.32650972	1.79667644	1.87506453	1.48119199	1.98150051	2.02130898	2.46122027	1.708937163869606	7.917579101127352e-5	0.03279056646463155	0.30392022390857765	-1.7182354148878871	down
LIPID-P-2053	C35H69NO3	Cer(d17:1/18:0)	SP	Cer-NS	-	0.13740458	0.138758477	0.20125786199999998	0.049063116399999995	0.257816258	0.135619243	0.0413978495	0.115126484	0.0242794333	0.0486125385	0.07356671740000001	0.07238883139999999	1.2251864163006374	0.024049516383120664	0.10634821681080855	2.4506886340895746	1.2931871979583138	up
LIPID-P-0161	C59H90O4	CoenzymeQ10	PR	CoQ	LMPR02010001	20.8651399	22.1178925	19.4444444	21.8441815	15.921115900000002	13.1525077	49.8533724	72.7929788	45.43234	67.83144909999999	36.0223237	29.0589452	1.5344359197758988	0.006127078387230422	0.0768895921890476	0.3765731460617382	-1.4089979717936902	down
LIPID-P-0160	C54H82O4	CoenzymeQ9	PR	CoQ	LMPR02010004	0.217302799	0.23735002600000002	0.22851153	0.152366864	0.197210197	0.118730809	0.840664712	1.21837894	0.49340498299999996	0.971223022	0.342465753	0.465356774	1.4507090853677558	0.0122792463694594	0.08425845816394881	0.26583718598847367	-1.9113851682688594	down
LIPID-N-0717	C38H74O2	FFA(38:1)	FA	FFA	-	0.8956743	0.383933229	0.205450734	0.514792899	0.0	0.0	1.15347019	1.15642747	0.828529555	0.6474820139999999	0.879756469	0.276111686	1.1495407140708924	0.030876898160701795	0.11141030045297999	0.4046825679511427	-1.3051373898683907	down
LIPID-P-0297	C46H89NO8	HexCer(d18:1/22:0)	SP	HexCer-NS	LMSP0501AA07	1.09312977	0.863849765	0.452830189	0.25443787	2.90524291	0.6755373590000001	9.67741935	10.387196699999999	3.4196385	3.08324769	2.90208016	1.4229576000000002	1.1836079687889833	0.046971440093383256	0.1316182127873571	0.20215326622543825	-2.3064785812150572	down
LIPID-P-0304	C44H83NO8	HexCer(d18:1/20:1)	SP	HexCer-NS	-	0.197659033	0.219092332	0.0798742138	0.050887574000000005	0.634920635	0.152712385	1.59921799	2.47805885	0.527601368	0.645426516	0.535768645	0.670113754	1.1952182766253685	0.046538524596344305	0.1316182127873571	0.20680103401024055	-2.2736846957059034	down
LIPID-N-0976	C47H78NO8P	LNAPE(20:4/N-22:4)	GP	LNAPE	-	0.186259542	0.25978090800000003	0.160377358	0.0813609467	0.31553631600000004	0.08628454449999999	0.75659824	1.52813629	0.646800195	0.7122302159999999	0.273972603	0.88417787	1.4153953631862157	0.013276063746550076	0.0864847083805137	0.22690937287717916	-2.1398118916763953	down
LIPID-N-0659	C25H39O7P	LPA(22:5)	GP	LPA	-	0.00127480916	0.00190140845	0.006551362679999999	0.00181952663	0.007118807120000001	0.00330092119	0.006011730210000001	0.022070211699999998	0.0127747924	0.00847893114	0.004160324710000001	0.0117631851	1.2142929199180106	0.03925283477462471	0.1212699400225626	0.3366091456485869	-1.5708537197565913	down
LIPID-P-0378	C26H50NO7P	LPC(0:0/18:2)	GP	LPC	-	5.35368957	10.255607699999999	6.01677149	6.5877712	10.2934103	7.84032753	20.7233627	39.442436799999996	20.7132389	21.171634100000002	16.844241500000003	10.961737300000001	1.4247199413150582	0.015055752280532358	0.09029627953890954	0.35691339123574023	-1.4863540631923287	down
LIPID-P-0358	C26H54NO7P	LPC(18:0/0:0)	GP	LPC	LMGP01050026	2.46310433	2.51434533	2.74633124	1.62721893	5.64694565	3.45957011	6.19745846	23.8513165	14.4601856	6.4028777	5.56062912	13.960703200000001	1.289420253406623	0.030700777340164576	0.1111897066964013	0.2620571449220141	-1.9320466506585885	down
LIPID-P-0379	C26H50NO7P	LPC(18:2/0:0)	GP	LPC	LMGP01050034	6.76844784	11.163276	6.92872117	8.39250493	11.5440115	8.57727738	20.234604100000002	45.018069200000006	23.7420616	24.460431699999997	16.844241500000003	11.6856256	1.3515534338765032	0.02464216433932996	0.10636408910775132	0.3759145413366197	-1.4115233712902349	down
LIPID-P-0370	C26H52NO7P	LPC(0:0/18:1)	GP	LPC	LMGP01050079	22.1882952	45.3834116	21.802935	34.3195266	33.670033700000005	17.4002047	59.628543500000006	55.240062	65.4616512	45.1181912	56.823947200000006	27.3009307	1.3246081208324851	0.010302896901988991	0.08292457914210107	0.5645331565578962	-0.8248697780221443	down
LIPID-P-0373	C28H56NO7P	LPC(0:0/20:1)	GP	LPC	-	1.40458015	1.29368805	0.669811321	0.74556213	2.02982203	1.13613101	2.65884653	3.76871451	1.67073766	2.2610482999999997	1.60324708	1.65460186	1.220120819879261	0.029574705607716047	0.1099951550871593	0.5345883780387168	-0.9034996211824733	down
LIPID-P-0393	C22H48NO6P	LPC(O-14:0)	GP	LPC-O	LMGP01060007	0.00961832061	0.005289514870000001	0.00311320755	0.007938856020000001	0.0207792208	0.006888433979999999	0.00115347019	0.0015281362900000002	0.0007562286269999999	0.000656731757	0.000848300355	0.0013340227499999999	1.3119949386929177	0.026461796127462158	0.10735470694279839	8.543650453465517	3.0948526232230664	up
LIPID-P-0423	C23H44NO7P	LPE(0:0/18:2)	GP	LPE	LMGP02050041	0.309414758	0.481481481	0.339098532	0.45907297799999996	0.625300625	0.36438075700000006	1.52492669	3.30924109	1.30434783	2.17882837	1.18214105	0.739400207	1.412487764032411	0.018597942162729433	0.09827437197464133	0.2518583880285365	-1.989315314791978	down
LIPID-P-0432	C25H44NO7P	LPE(20:4)	GP	LPE	LMGP02050051	0.651399491	1.3458529	0.7494758909999999	1.01084813	3.001443	0.8546571140000001	2.35092864	3.8358286	2.91157792	2.39979445	2.12582445	2.03205791	1.3038278476166207	0.015434353435816481	0.09100621812460084	0.4863100859011416	-1.040051582009767	down
LIPID-P-0424	C23H44NO7P	LPE(18:2/0:0)	GP	LPE	LMGP02050011	0.386259542	0.646844027	0.433438155	0.487179487	0.7263107259999999	0.43142272299999995	1.69599218	3.89261745	1.53883732	2.23535457	1.16692035	0.930713547	1.3639691760680714	0.02407075285010642	0.10634821681080855	0.2714953269039481	-1.8810007289406765	down
LIPID-P-0415	C21H42NO7P	LPE(16:1)	GP	LPE	LMGP02050037	0.0390839695	0.11371935300000001	0.0843815514	0.0695266272	0.17123617100000002	0.036591607000000005	0.335288368	0.46824987100000004	0.195407914	0.222507708	0.150177575	0.08014477769999999	1.210610009969406	0.03995743505096191	0.12233767818002139	0.3544205189783652	-1.4964659645514256	down
LIPID-P-0417	C23H46NO7P	LPE(0:0/18:1)	GP	LPE	LMGP02050040	1.8778626	3.82889932	2.02830189	2.46055227	3.82395382	1.07983623	5.32746823	5.88538978	5.95994138	4.52209661	6.13901573	2.53877973	1.4107616656468835	0.005726148017181416	0.0768895921890476	0.49713757339831083	-1.0082829493479517	down
LIPID-P-0435	C27H46NO7P	LPE(0:0/22:5)	GP	LPE	LMGP02050058	0.22340966899999998	0.482524778	0.24895178199999998	0.34122288	0.644540645	0.276356192	0.64516129	0.882808467	0.320468979	0.565262076	0.563165906	0.713547053	1.16743891009189	0.03623994010746482	0.11836659404550111	0.6007472558827063	-0.7351699415171614	down
LIPID-P-0411	C23H48NO7P	LPE(18:0/0:0)	GP	LPE	LMGP02050001	1.16030534	1.48669797	2.53144654	1.37080868	5.29100529	1.96519959	5.13196481	23.6448116	9.72154372	7.194244599999999	7.05225774	10.4446743	1.3178464092270379	0.02899007725187177	0.10993492040219607	0.2184771855400234	-2.1944454605928194	down
LIPID-P-0436	C27H46NO7P	LPE(22:5/0:0)	GP	LPE	LMGP02050069	0.415776081	0.845070423	0.395702306	0.645956607	0.6974506970000001	0.250767656	1.17302053	1.79143005	1.06008793	1.35662898	0.6697108070000001	0.9720785940000001	1.3940309468315535	0.00802822307503426	0.08178827275097007	0.46287109837821155	-1.1113176111691043	down
LIPID-P-0437	C27H44NO7P	LPE(22:6)	GP	LPE	LMGP02050060	0.972010178	1.8362023999999997	1.09014675	1.20315582	1.60654161	0.665301945	2.56109482	3.07692308	2.37420616	2.54367934	2.27803146	2.10444674	1.6427706780340483	2.49361917535836e-4	0.04124272536089199	0.4935848407433908	-1.018630008585151	down
LIPID-P-0445	C23H46NO6P	LPE(P-18:1)	GP	LPE-P	-	0.313486005	0.355764215	0.594339623	0.35996055200000004	1.01010101	0.596724667	1.0459433	3.47960764	1.29946263	1.21274409	1.10603754	1.1582213	1.2222591448775613	0.0470940037481133	0.1316182127873571	0.34727696645130657	-1.5258413694206594	down
LIPID-N-0166	C22H45O9P	LPG(16:0)	GP	LPG	LMGP04050008	0.05190839690000001	0.061658841900000004	0.22327044	0.0683431953	0.20202020199999998	0.11770726699999999	0.241446725	0.81053175	0.50024426	0.256937307	0.146118721	0.378490176	1.2220133160080944	0.040299047362253475	0.12233767818002139	0.31061701567191863	-1.6867912318295728	down
LIPID-N-0198	C26H44NO9P	LPS(20:4)	GP	LPS	LMGP03050007	0.00437659033	0.00648930621	0.0029769391999999997	0.00430966469	0.00888888889	0.0026714431899999996	0.005923753670000001	0.014145586000000002	0.0084123107	0.0059198355599999995	0.007508878740000001	0.011375387800000001	1.1437857297755576	0.04051287366046701	0.12233767818002139	0.5576130791571047	-0.8426636939862676	down
LIPID-N-0187	C24H48NO9P	LPS(18:0)	GP	LPS	LMGP03050006	0.0258524173	0.0196139802	0.0244234801	0.019921104499999998	0.0485810486	0.025076765600000002	0.0553274682	0.17139907100000001	0.11138251099999999	0.0540596095	0.0656519533	0.05646328849999999	1.3146271378400227	0.02821381923203737	0.10826493332293706	0.3178571132077328	-1.6535497205517875	down
LIPID-N-0205	C39H78NO8P	PC(15:0_16:0)	GP	PC	LMGP01010532	1.02188295	1.16640584	1.07756813	1.36489152	1.87205387	0.7615148409999999	1.73802542	2.82911719	1.86809966	2.672148	1.67630644	1.49741468	1.332549703945908	0.014694168569268693	0.08880788129051767	0.5915032378026498	-0.757542029197968	down
LIPID-N-0272	C44H80NO8P	PC(16:0_20:4)	GP	PC	LMGP01010007	161.832061	208.65936399999998	180.293501	174.55621299999999	176.046176	147.389969	90.5180841	125.967992	82.9506595	94.75847890000001	88.48300359999999	163.39193400000002	1.533915530664991	0.001902253045372628	0.07675965682466	1.623317964142179	0.6989456125551523	up
LIPID-N-0308	C48H84NO8P	PC(18:0_22:6)	GP	PC	LMGP01010821	0.866157761	1.18935837	0.905660377	0.903353057	1.10630111	0.840327533	1.30987292	2.3748063999999998	1.33854421	1.68550874	1.75545408	2.20268873	1.539988748308508	0.004953216140956752	0.0768895921890476	0.5447854375735316	-0.8762399550859097	down
LIPID-N-0291	C46H82NO8P	PC(16:0_22:5)	GP	PC	LMGP01010645	3.02290076	2.53521127	2.86163522	3.11637081	3.85762386	5.00511771	1.74975562	2.54001033	0.9555447	1.47995889	2.45560629	3.43329886	1.128441042085477	0.030462122176741303	0.11099775679499212	1.6171378731714712	0.6934426846627002	up
LIPID-N-0219	C43H84NO8P	PC(17:0_18:1)	GP	PC	LMGP01010711	0.900763359	0.471570162	0.623689727	0.6429980279999999	0.8609908609999999	0.610030706	1.9941349	3.48993289	1.21152907	1.45940391	1.17706748	1.38572906	1.3195934549968784	0.027777635037138926	0.10744389232365337	0.3834783140716066	-1.382783100121239	down
LIPID-N-0290	C46H82NO8P	PC(18:1_20:4)	GP	PC	LMGP01010905	7.02290076	8.63849765	5.03144654	6.50887574	14.1414141	4.63664278	9.43304008	16.6236448	10.942843199999999	11.6135663	8.80771182	18.7176836	1.1006075505990958	0.044279369675828455	0.12774166544524584	0.6038966321866815	-0.7276264675123869	down
LIPID-N-0284	C44H78NO8P	PC(16:0_20:5)	GP	PC	LMGP01010633	0.737913486	1.35628586	1.00104822	0.780078895	2.000962	1.39201638	0.6529814270000001	0.85389778	0.400586224	0.480986639	0.48604769200000003	0.967942089	1.1894814087463674	0.032123684036142415	0.1117395772048551	1.8915848626592529	0.9195955018386738	up
LIPID-N-0277	C47H86NO8P	PC(19:0_20:4)	GP	PC	LMGP01011748	1.13994911	1.02451748	0.969601677	1.20315582	1.81818182	1.28966223	1.46627566	2.52968508	1.29946263	1.75745118	1.81633688	2.47156153	1.2514043110894022	0.027537884100474728	0.10744389232365337	0.6564868341214019	-0.6071620168053427	down
LIPID-N-0275	C46H84NO8P	PC(18:0_20:4)	GP	PC	LMGP01010802	32.3664122	43.609807	30.3983229	32.4457594	53.5834536	48.720573200000004	50.24437929999999	76.2003098	61.1626771	61.66495379999999	64.332826	107.549121	1.3567562553124448	0.012687555505516866	0.08520045954051951	0.5725320795574417	-0.8045715637357294	down
LIPID-N-0288	C45H80NO8P	PC(17:1_20:4)	GP	PC	LMGP01011543	0.642239186	0.398539384	0.328092243	0.214990138	0.737854738	0.905834186	0.06686217009999999	0.0308724832	0.063605276	0.140801644	0.138001015	0.0763185109	1.4757727380857006	0.008326094659222287	0.08178827275097007	6.2493571732691695	2.643707797673486	up
LIPID-N-0220	C44H86NO8P	PC(18:0_18:1)	GP	PC	LMGP01010750	68.80407120000001	90.2451748	54.2976939	68.3431953	75.90187590000001	52.405322399999996	157.380254	257.098606	209.086468	218.910586	151.192288	156.153051	1.7025520005113188	5.544523574887237e-4	0.04124272536089199	0.356574843637892	-1.4877231704972655	down
LIPID-N-1040	C45H84NO8P	PC(18:1_19:2)	GP	PC	-	0.41323155200000006	0.55086072	0.405660377	0.5108481260000001	0.40885040899999997	0.5127942679999999	0.632453568	2.06504904	0.79531021	1.28468654	0.6240487060000001	0.941054809	1.2359293151049713	0.04668875103408673	0.1316182127873571	0.4418131653692139	-1.1784916854067529	down
LIPID-N-1021	C41H76NO8P	PC(15:1_18:2)	GP	PC	LMGP01011444	0.27480916	0.199269692	0.243186583	0.115384615	0.265512266	0.294779939	0.348973607	0.8941662359999999	0.44748412299999996	0.6947584790000001	0.192795535	0.497414685	1.231554393874704	0.03959796358220017	0.12194659485346358	0.45290206042288106	-1.1427289921186556	down
LIPID-N-0271	C44H80NO8P	PC(18:3_18:1)	GP	PC	LMGP01010955	0.23511450399999997	0.207616067	0.21278826	0.317554241	0.590668591	0.167860798	0.437927664	1.44553433	0.6770884220000001	0.7810894140000001	0.468797565	0.415718718	1.1870820468941028	0.04864654815390236	0.1337575414625053	0.4097346181021212	-1.2872383049386595	down
LIPID-N-0258	C46H86NO8P	PC(18:0_20:3)	GP	PC	LMGP01010795	3.97964377	5.14345331	3.59538784	5.36489152	5.91630592	3.38792221	8.68035191	14.765100699999998	7.42550073	9.01336074	6.57534247	7.79731127	1.4213909077247182	0.011736076421738083	0.08425845816394881	0.5047758042959504	-0.9862853364267238	down
LIPID-N-0255	C44H82NO8P	PC(16:0_20:3)	GP	PC	LMGP01010622	25.343511499999998	24.6218049	18.9727463	28.6982249	23.280423300000002	14.1248721	14.9560117	26.019617999999998	7.61113825	14.2857143	9.36580416	8.68665977	1.171566389803719	0.029262527599745385	0.1099951550871593	1.6687262627228603	0.7387473149151992	up
LIPID-N-0254	C44H82NO8P	PC(18:1_18:2)	GP	PC	LMGP01010893	37.0483461	29.629629600000005	22.955974800000003	32.34714	33.7662338	25.7932446	58.6510264	151.781105	61.846604799999994	114.080164	54.38863520000001	50.0517063	1.334925726478177	0.02845197389918141	0.10874726782809653	0.3698876311853927	-1.4348410364526119	down
LIPID-N-0269	C43H78NO8P	PC(15:0_20:4)	GP	PC	LMGP01011424	0.6340966920000001	0.5779864370000001	0.7253668759999999	0.49112426	0.6839826840000001	0.36438075700000006	0.313782991	0.357253485	0.215925745	0.24974306300000002	0.393708777	0.63081696	1.2248467517577382	0.02274614678215978	0.10537895963932636	1.6087765131148377	0.6859639246847368	up
LIPID-N-0237	C45H86NO8P	PC(19:0_18:2)	GP	PC	LMGP01011739	0.0972010178	0.050912884699999994	0.0	0.07721893490000001	0.11255411300000001	0.178096213	0.72629521	2.24057821	0.41621885700000005	1.0688592	0.365296804	0.521199586	1.2771661688602787	0.03904130074906225	0.12100300584725383	0.09665415421392183	-3.3710244486985226	down
LIPID-N-0236	C44H84NO8P	PC(18:0_18:2)	GP	PC	LMGP01010764	82.95165390000001	79.3948878	61.00628929999999	77.5147929	95.71909570000001	109.51893600000001	201.368524	488.38409900000005	210.063508	329.90750299999996	205.98680900000002	138.57290600000002	1.422357300373199	0.018153351081227415	0.09702507738792879	0.3214832043554823	-1.6371847278660467	down
LIPID-N-0235	C44H84NO8P	PC(18:1_18:1)	GP	PC	LMGP01010836	27.9898219	34.741784	19.0775681	20.611439800000003	45.1178451	18.9355169	48.1915934	91.0686629	54.421104099999994	81.397739	41.1973617	37.4353671	1.3423220267819054	0.016420870989378094	0.09301274650992371	0.4706485973261552	-1.0872777996085763	down
LIPID-P-0569	C48H84NO7P	PC(O-18:1_22:6)	GP	PC-O	-	5.07888041	4.54877413	2.98742138	3.45167653	3.94420394	6.25383828	1.54447703	1.46618482	1.97361993	1.47995889	2.9122272999999996	1.32368149	1.5594842797231112	0.0017185747264523096	0.07675965682466	2.454619420801997	1.2954993576217555	up
LIPID-P-0568	C46H80NO7P	PC(O-16:1_22:6)	GP	PC-O	-	53.8422392	49.1392801	48.427673	47.830374799999994	36.4598365	67.3490276	20.5278592	18.069179100000003	21.397166600000002	18.9105858	28.6149163	21.5098242	1.68549928547136	4.4863408282873855e-4	0.04124272536089199	2.34867497681802	1.2318470787070668	up
LIPID-P-0566	C48H86NO7P	PC(O-18:0_22:6)	GP	PC-O	LMGP01020110	0.782697201	0.801251956	0.35220125799999996	0.5236686389999999	0.71957672	0.686796315	0.264907136	0.326277749	0.35759648299999997	0.29290853	0.253678336	0.187176836	1.592363443314053	0.0026478288422649462	0.0768895921890476	2.29782378964743	1.2002681680671423	up
LIPID-P-0565	C46H82NO7P	PC(O-18:2_20:4)	GP	PC-O	LMGP01020064	67.1755725	59.154929599999996	53.9832285	59.171597600000005	62.337662300000005	81.678608	31.9648094	28.1879195	25.4030288	28.3658787	39.4723491	29.265770399999997	1.7168591195014402	1.017287480805529e-4	0.03279056646463155	2.099540736876677	1.0700737807043905	up
LIPID-P-0564	C44H78NO7P	PC(O-16:1_20:5)	GP	PC-O	-	1.69974555	1.58581116	1.47798742	1.78500986	3.7037037000000006	3.0296827	0.690127077	0.6473928760000001	0.45041524200000005	0.672147996	0.7985794009999999	1.2409514	1.4111310734327471	0.01030011134601835	0.08292457914210107	2.95179551259605	1.5615927812960169	up
LIPID-P-0560	C46H84NO7P	PC(O-18:1_20:4)	GP	PC-O	LMGP01020104	42.3409669	37.2456964	41.4046122	47.6331361	40.01924	30.296827	29.0322581	25.709860600000003	14.557889600000001	22.8160329	18.6707255	20.6825233	1.6432291180037932	2.173448547088396e-4	0.04124272536089199	1.817462303173616	0.8619254408499645	up
LIPID-P-0559	C44H80NO7P	PC(O-16:1_20:4)	GP	PC-O	LMGP01020259	195.419847	180.49035	165.618449	185.404339	206.830207	211.873081	124.144673	120.805369	119.198828	118.19116100000001	133.942161	133.402275	1.7576667034538624	7.515775922052515e-5	0.03279056646463155	1.5281579430136438	0.6117936610612803	up
LIPID-P-0556	C48H90NO7P	PC(O-20:0_20:4)	GP	PC-O	LMGP01020238	0.513994911	0.31507563899999996	0.231656184	0.39349112399999997	0.683020683	0.412487206	0.22091886600000002	0.138358286	0.0814851001	0.183967112	0.183663115	0.08924508789999999	1.4725764344526395	0.0064262905586270624	0.07731432633931389	2.8404846685744825	1.5061371161000907	up
LIPID-P-0548	C50H98NO7P	PC(O-18:1_24:1)	GP	PC-O	-	0.119083969	0.0401669275	0.0117400419	0.0603550296	0.0499278499	0.0491299898	0.0	0.0	0.0	0.0	0.0	0.0	1.4722064385272233	0.012577937812702207	0.08505500604813311	Inf	Inf	up
LIPID-P-0540	C46H92NO7P	PC(O-16:0_22:1)	GP	PC-O	LMGP01020190	1.06870229	0.794992175	0.611111111	0.568047337	1.84704185	1.24872057	2.228739	2.2612287	1.89545677	1.75745118	1.48148148	1.06514995	1.2516673795659137	0.01896746679032533	0.09968228470785104	0.5742655191730319	-0.8002101548097378	down
LIPID-P-0539	C44H88NO7P	PC(O-18:0_18:1)	GP	PC-O	LMGP01020202	0.38575063600000004	0.340114763	0.250524109	0.492110454	0.13371813400000002	0.416581372	0.605083089	0.582343831	0.54616512	0.616649538	0.917300863	0.22337125100000002	1.1581928812869187	0.04629577581402174	0.1316182127873571	0.5783011687245118	-0.7901070771315953	down
LIPID-P-0536	C38H76NO7P	PC(O-16:0_14:1)	GP	PC-O	LMGP01020179	0.252417303	0.22743870600000002	0.259958071	0.22386587800000002	0.23088023100000002	0.116683726	0.54056696	0.469798658	0.368343918	0.43782117200000004	0.29325215600000004	0.161323681	1.208705894187893	0.03375064382750199	0.11534063152639748	0.5773590490004951	-0.7924593113506441	down
LIPID-P-0554	C44H82NO7P	PC(O-16:0_20:4)	GP	PC-O	LMGP01020054	41.526717600000005	41.1058946	26.519916100000003	26.8244576	88.6002886	62.947799399999994	17.497556200000002	16.0041301	17.586712300000002	18.293936300000002	32.8767123	17.683557399999998	1.2113504585605772	0.03467161738323351	0.11572814809873382	2.397188845939068	1.261343566211941	up
LIPID-N-1059	C38H72NO8P	PE(15:0_18:2)	GP	PE	LMGP02010657	2.55470738	1.84663537	2.54716981	1.68639053	1.27946128	1.40225179	3.68523949	9.03458957	4.50415242	5.38540596	3.2470827	1.58221303	1.214471234274994	0.04783098220036169	0.13252882460673282	0.41243291778568253	-1.2777686107969517	down
LIPID-N-1068	C40H74NO8P	PE(18:1_17:2)	GP	PE	LMGP02010602	0.313486005	0.353677621	0.45911949700000004	0.33530572	0.326118326	0.268167861	0.648093842	1.31130614	0.557889595	1.08941418	0.561136479	0.359875905	1.2724942557664998	0.03902716238153816	0.12100300584725383	0.4540644700279147	-1.1390309427759648	down
LIPID-N-1085	C41H72NO8P	PE(18:2_18:3)	GP	PE	LMGP02010664	0.0	0.0	0.0120545073	0.0137080868	0.012121212099999999	0.0155578301	0.0377321603	0.0977800723	0.039960918399999996	0.07749229190000001	0.0235413496	0.020682523300000002	1.3631907809524626	0.023137829687129425	0.10537895963932636	0.17982354498896153	-2.4753461640521355	down
LIPID-N-1092	C45H80NO8P	PE(20:1_20:4)	GP	PE	LMGP02010863	0.20050890600000001	0.18779342699999999	0.1278826	0.165680473	0.44829244799999995	0.07512794269999999	0.5767350929999999	0.787816211	0.277479238	0.717368962	0.29325215600000004	0.279214064	1.221575168253255	0.031059697442889916	0.11150017883415662	0.41109856663408373	-1.2824437531813384	down
LIPID-N-1096	C45H78NO8P	PE(20:2_20:4)	GP	PE	LMGP02010894	1.6692112000000001	1.66927491	1.46750524	1.5877712	1.83742184	1.85261003	1.73998045	1.97212184	1.92476795	1.88078109	2.04972095	1.78903826	1.2823603396279741	0.020479978826936866	0.102083193431175	0.8879385246317452	-0.1714682981307061	down
LIPID-N-1102	C47H80NO8P	PE(22:3_20:4)	GP	PE	-	0.509923664	0.512258738	0.596436059	0.48027613399999997	0.540644541	0.37154554799999995	0.94916911	1.0738254999999999	0.723009282	1.29496403	0.557077626	0.953464323	1.4449244611090106	0.009044138673770076	0.08292457914210107	0.5423902242756184	-0.8825969184709617	down
LIPID-N-1104	C45H74NO8P	PE(20:4_20:4)	GP	PE	LMGP02011173	0.081221374	0.156494523	0.14989517800000002	0.137080868	0.494468494	0.17707267100000001	0.362658847	0.658750645	0.40351734200000006	0.37307297	0.29325215600000004	0.434332989	1.2714726193410322	0.019463229059326136	0.1012764459138492	0.47364596010664617	-1.0781190156079563	down
LIPID-N-1106	C47H76NO8P	PE(20:3_22:6)	GP	PE	LMGP02010932	2.86005089	2.2952529999999998	1.70859539	2.59368836	3.61712362	2.87615148	1.58357771	1.53846154	1.37762579	1.45940391	1.59309995	1.69596691	1.5005977106091948	0.007355412080517148	0.08082594865750094	1.7247651924350362	0.7863999684024601	up
LIPID-N-0383	C41H74NO8P	PE(16:0_20:4)	GP	PE	LMGP02010096	28.4987277	30.568596799999998	26.9392034	18.244575899999997	19.4324194	16.5813715	53.1769306	66.1848219	56.2774792	78.4172662	27.092846299999998	31.7476732	1.3694240571092635	0.01454991753907406	0.088600206971727	0.4482781455237994	-1.1575339281175059	down
LIPID-N-0387	C43H78NO8P	PE(20:4_18:0)	GP	PE	LMGP02010943	70.22900759999999	68.5446009	62.159329099999994	49.309664700000006	68.1096681	46.6734903	117.302053	150.74858	120.175867	150.051387	112.63318100000001	90.58945190000001	1.6757827696050076	5.456703504816718e-4	0.04124272536089199	0.4922798445903018	-1.0224494223567966	down
LIPID-N-0391	C44H80NO8P	PE(19:0_20:4)	GP	PE	LMGP02010785	0.811195929	0.624934794	0.36058700200000005	0.517751479	1.2025012	0.6028659160000001	1.485826	2.50903459	0.868588178	1.8705036	1.08574328	1.03205791	1.2799521032549963	0.02588917496906298	0.10735470694279839	0.46542600774019427	-1.1033762649145116	down
LIPID-N-0397	C41H72NO8P	PE(16:0_20:5)	GP	PE	LMGP02011221	0.0952671756	0.0584246218	0.065408805	0.0390532544	0.07984607980000001	0.059877175	0.16324535699999998	0.26019618	0.140693698	0.154162384	0.095890411	0.059462254400000004	1.248704393178375	0.035408438567690916	0.11646244930257522	0.4554191977093575	-1.1347329868640315	down
LIPID-N-0399	C43H76NO8P	PE(18:1_20:4)	GP	PE	LMGP02011196	0.372519084	0.545644236	0.380503145	0.226824458	0.614718615	0.184237462	1.02639296	2.04439855	1.00635076	1.37718397	0.5256215120000001	0.63598759	1.3189774208383145	0.023429654935320753	0.10537895963932636	0.3513406464606286	-1.5090576038522625	down
LIPID-N-0400	C43H76NO8P	PE(18:0_20:5)	GP	PE	LMGP02010973	0.553689567	0.510172144	0.582809224	0.604536489	1.01010101	0.630501535	1.1143695	1.72431595	0.901807523	1.72661871	0.854388635	0.791106515	1.2862926905910603	0.02750887819765949	0.10744389232365337	0.547170687256797	-0.8699371499010975	down
LIPID-N-0403	C45H80NO8P	PE(18:0_22:5)	GP	PE	-	0.682951654	0.528951487	0.896226415	0.439842209	1.24098124	1.23848516	0.546432063	0.36551368100000003	0.220810943	0.310380267	0.536783359	0.721820062	1.111299808071875	0.04384749231621621	0.12771242490897913	1.8608146850527783	0.8959343873328516	up
LIPID-N-0426	C45H76NO8P	PE(22:6_18:1)	GP	PE	LMGP02011143	0.162849873	0.35159102799999997	0.199161426	0.214990138	0.27994228	0.0806550665	0.502443793	0.836344863	0.41426477799999994	0.644398767	0.35312024399999997	0.500517063	1.4905762795968036	0.0040763074101833	0.0768895921890476	0.3965408544820661	-1.3344585845133896	down
LIPID-N-0337	C41H80NO8P	PE(20:1_16:0)	GP	PE	LMGP02010847	0.069821883	0.048200313	0.041823899399999996	0.03382643	0.10004810000000001	0.051484135099999995	0.24046920800000002	0.337635519	0.0881289692	0.20452209699999999	0.0849315068	0.0903826267	1.234178942458179	0.03997909817764684	0.12233767818002139	0.3300016104936745	-1.5994550296721257	down
LIPID-N-0862	C45H78NO7P	PE(O-18:3_22:4)	GP	PE-O	-	0.302798982	0.18779342699999999	0.145702306	0.23323471399999998	0.286195286	0.269703173	0.203812317	0.214765101	0.08597948220000001	0.171120247	0.053779807199999995	0.128748707	1.2011791761886648	0.026538087823466533	0.10735470694279839	1.6609397398692107	0.7319997321992033	up
LIPID-N-0871	C45H76NO7P	PE(O-18:2_22:6)	GP	PE-O	-	10.0763359	10.1199791	8.90985325	9.81262327	9.62000962	8.90481064	8.45552297	7.48580279	7.57205667	8.58170606	7.40740741	7.23888314	1.6571632309426811	2.6518342830876806e-4	0.04124272536089199	1.228966987277832	0.2974461623092413	up
LIPID-N-0865	C47H82NO7P	PE(O-20:1_22:6)	GP	PE-O	-	0.0413231552	0.034428795	0.0193920335	0.029240631200000002	0.0457431457	0.036438075699999996	0.0461876833	0.0531750129	0.043966780700000006	0.059095580700000004	0.056316590599999994	0.039089969	1.3311414286365288	0.01217957562846346	0.08425845816394881	0.6935658418068047	-0.5278952474657743	down
LIPID-N-0777	C43H82NO7P	PE(O-20:1_18:2)	GP	PE-O	-	0.0314503817	0.0212832551	0.0305555556	0.0168145957	0.0533910534	0.0411975435	0.0992179863	0.20547238	0.08207132389999999	0.107399794	0.0725520041	0.050517063099999995	1.3563208297417262	0.02325968851400211	0.10537895963932636	0.3154289504276797	-1.6646130164910518	down
LIPID-N-0863	C46H80NO7P	PE(O-19:1_22:6)	GP	PE-O	-	0.0149618321	0.0102243088	0.00550314465	0.00784023669	0.011976912	0.0179631525	0.0119257087	0.0201342282	0.024230581299999998	0.030421377200000002	0.0223236936	0.0170113754	1.3139543716618036	0.014505417956472337	0.088600206971727	0.5432069472352957	-0.8804261641305334	down
LIPID-N-0770	C40H76NO7P	PE(O-17:1_18:2)	GP	PE-O	-	0.15674300300000002	0.111111111	0.1221174	0.142011834	0.08465608470000001	0.18781985699999998	0.30938416399999996	0.629839959	0.241817294	0.408530319	0.238964992	0.123578077	1.2405918759802936	0.04432248608558314	0.12774166544524584	0.41209630070911746	-1.2789465819424886	down
LIPID-N-0760	C43H84NO7P	PE(O-20:1_18:1)	GP	PE-O	-	0.10178117	0.0730307773	0.07704402519999999	0.0507889546	0.195286195	0.076765609	0.41251221899999996	0.44605059399999997	0.186126038	0.21223021600000003	0.148655505	0.141158221	1.2358153574541626	0.03182424959485753	0.11150017883415662	0.3715552768395982	-1.4283512362365915	down
LIPID-N-0748	C37H72NO7P	PE(O-16:1_16:1)	GP	PE-O	-	0.8295165390000001	0.6833594159999999	0.72327044	0.6755424059999999	0.7263107259999999	0.317297851	1.71065494	1.87403201	1.27992184	1.36690647	1.21765601	0.5842812820000001	1.3919602131236164	0.012105549555430258	0.08425845816394881	0.49235336269152324	-1.022233983349742	down
LIPID-N-0742	C43H86NO7P	PE(O-18:0_20:1)	GP	PE-O	LMGP02020054	0.0113994911	0.0181533646	0.01278826	0.0071499013799999995	0.0441077441	0.0115148414	0.039540567	0.0437274135	0.0475329751	0.0310380267	0.0432775241	0.0170113754	1.2407209956581975	0.022316837734676423	0.10537895963932636	0.47321210524414237	-1.0794411151396792	down
LIPID-N-0773	C41H78NO7P	PE(O-18:1_18:2)	GP	PE-O	-	7.53180662	5.52947314	6.91823899	5.32544379	5.96440596	7.31832139	16.226784	28.136293199999997	15.730337099999998	19.373073	12.7346525	7.96277146	1.4545800974420389	0.013620799008189325	0.0866533726376255	0.3852454382480751	-1.376150221225418	down
LIPID-P-0663	C47H82NO7P	PE(P-20:0_22:6)	GP	PE-P	LMGP02030092	0.21832061100000003	0.236306729	0.126834382	0.153846154	0.278980279	0.166837257	0.349951124	0.371192566	0.25842696600000004	0.30267214800000003	0.26889903600000004	0.211995863	1.2618179626058112	0.016610079190142246	0.09301274650992371	0.6698996964277384	-0.5779829967784658	down
LIPID-P-1387	C43H74NO7P	PE(P-18:1_20:5)	GP	PE-P	-	0.31145038199999997	0.537297861	0.240566038	0.331360947	0.442520443	0.234902764	0.23118279600000002	0.160041301	0.134342941	0.19064748199999998	0.188736682	0.285418821	1.2921162262726187	0.02518860021269395	0.10636408910775132	1.7625598716878976	0.8176722646718041	up
LIPID-P-1388	C43H74NO7P	PE(P-18:2_20:4)	GP	PE-P	-	1.85750636	1.53886281	0.959119497	1.15384615	1.56806157	1.16171955	1.20234604	1.05833764	0.962383977	1.03802672	0.963977676	0.69803516	1.2072003891433203	0.03831518147254655	0.12068658138095281	1.3910124603040848	0.47613534320035117	up
LIPID-P-1322	C43H84NO7P	PE(P-20:0_18:1)	GP	PE-P	LMGP02030074	0.150636132	0.184141888	0.10167714900000001	0.10453648900000001	0.410774411	0.128454452	0.757575758	0.826019618	0.41377625799999995	0.392086331	0.330289193	0.304033092	1.319712271166214	0.015932164804739763	0.09258294133075567	0.35724174102929607	-1.4850274364390716	down
LIPID-P-1344	C43H80NO7P	PE(P-20:1_18:2)	GP	PE-P	-	0.270737913	0.22535211300000002	0.157756813	0.1765286	0.285233285	0.140225179	0.703812317	1.35776975	0.37762579399999996	0.8427543679999999	0.42719431799999996	0.296277146	1.2789881631719515	0.03635457955689124	0.11836659404550111	0.31353256582295397	-1.6733127950459648	down
LIPID-P-1331	C41H78NO7P	PE(P-18:0_18:2)	GP	PE-P	LMGP02030046	19.440203600000004	16.7970788	14.3081761	15.8284024	16.4983165	17.297850600000004	43.15738029999999	80.5369128	39.8143625	48.663926000000004	35.058346	19.3381593	1.398062222042253	0.020269315333342794	0.10155662138519421	0.3757751101783889	-1.4120585832422066	down
LIPID-P-0634	C37H72NO7P	PE(P-16:0_16:1)	GP	PE-P	-	2.84478372	4.12623891	2.27463312	2.18934911	3.54016354	1.01330604	6.35386119	7.69230769	5.86223742	5.19013361	4.13495687	1.96483971	1.2277011541013738	0.025891236702427135	0.10735470694279839	0.51247842798044	-0.9644368170998074	down
LIPID-P-0647	C41H76NO7P	PE(P-18:1_18:2)	GP	PE-P	LMGP02030047	10.6870229	9.70266041	8.43815514	9.96055227	6.63780664	6.75537359	18.2795699	35.6737223	14.4601856	26.156217899999998	11.9736175	9.30713547	1.2188951871154274	0.04686577440722013	0.1316182127873571	0.450421828737489	-1.1506513486232821	down
LIPID-P-0640	C39H74NO7P	PE(P-16:0_18:2)	GP	PE-P	LMGP02030094	15.623409699999998	14.9713093	15.041928699999998	12.919132099999999	11.3516114	10.081883300000001	32.4535679	60.9189468	31.851490000000002	40.2877698	21.3089802	13.753878	1.315297204186093	0.029453642575358277	0.1099951550871593	0.3988005533064601	-1.3262606835165185	down
LIPID-N-0440	C42H81O10P	PG(18:0_18:1)	GP	PG	LMGP04010037	1.76081425	1.70057381	1.74004193	1.6469428	2.73208273	2.92732856	6.42228739	7.29994837	8.85197851	6.05344296	5.98680873	2.51292658	1.5599945427102722	0.0039945525161797155	0.0768895921890476	0.3368882979467106	-1.5696577785899304	down
LIPID-N-0447	C42H79O10P	PG(18:0_18:2)	GP	PG	LMGP04010982	0.778625954	0.9859154929999999	0.620545073	0.492110454	1.30832131	1.11566018	3.27468231	4.94579246	3.89838788	4.33710175	2.81075596	1.61323681	1.623653825846091	0.002405836411845617	0.07675965682466	0.2538883782585843	-1.9777337377611297	down
LIPID-N-0439	C41H79O10P	PG(17:0_18:1)	GP	PG	LMGP04010893	0.0743002545	0.06604068860000001	0.0614255765	0.09122287970000001	0.182780183	0.0668372569	0.206256109	0.228187919	0.16805080600000002	0.191161357	0.120750888	0.0828335057	1.2021483757348321	0.027967988000492272	0.10774918086245429	0.5441082598571061	-0.8780343654338446	down
LIPID-N-0444	C40H75O10P	PG(18:2_16:0)	GP	PG	LMGP04010877	1.15012723	0.976525822	0.571278826	0.660749507	0.93025493	0.395087001	2.40469208	4.51213216	2.5109917	2.73381295	1.13647894	1.09617373	1.3215686456315017	0.02419473079141452	0.10634821681080855	0.3254086212274981	-1.6196756212666092	down
LIPID-N-1193	C45H81O10P	PG(19:0_20:4)	GP	PG	LMGP04010472	11.399491099999999	9.19144497	8.83647799	9.79289941	14.6224146	11.975435000000001	5.62072336	6.67010842	6.04787494	5.67317575	6.99137494	6.28748707	1.585905035356934	0.0024548121528334813	0.07675965682466	1.7649999748677585	0.8196681629535885	up
LIPID-N-1114	C41H81O10P	PG(17:0_18:0)	GP	PG	LMGP04010312	0.09475826970000001	0.0656233698	0.114255765	0.0749506903	0.08783068779999999	0.0426816786	0.181818182	0.276716572	0.129946263	0.118191161	0.096803653	0.132368149	1.2232997085456616	0.03531277587287254	0.11646244930257522	0.5130133563502755	-0.9629317078669869	down
LIPID-N-1148	C46H89O10P	PG(22:0_18:1)	GP	PG	LMGP04010946	0.851908397	0.832550861	0.605870021	0.628205128	1.22174122	0.45138178100000004	1.82795699	3.09757357	2.41328774	2.75436793	1.32927448	1.17890383	1.4791814730844473	0.006985300565878163	0.0776804253862656	0.36437779364487777	-1.4564930555459994	down
LIPID-N-1162	C44H83O10P	PG(18:0_20:2)	GP	PG	LMGP04010569	0.0622900763	0.0352634324	0.0423480084	0.041617357	0.056180856200000004	0.0748208802	0.152492669	0.22405782100000002	0.185637518	0.209660843	0.122780315	0.0899689762	1.611534804151522	0.0024702267182536196	0.07675965682466	0.3174093034562299	-1.6555836798413628	down
LIPID-N-1181	C45H83O10P	PG(19:0_20:3)	GP	PG	LMGP04010471	0.343002545	0.339071466	0.252620545	0.328402367	0.42328042299999996	0.39406346	0.17204301100000002	0.25193598300000003	0.161211529	0.166495375	0.210045662	0.17269906899999998	1.611571323838435	4.5942417540249786e-4	0.04124272536089199	1.8339074711284082	0.8749208503224238	up
LIPID-N-1189	C42H75O10P	PG(18:1_18:3)	GP	PG	LMGP04010330	0.0908905852	0.09191444970000001	0.0924528302	0.0520710059	0.13371813400000002	0.10040941699999999	0.24340176	0.512132163	0.298974108	0.547790339	0.251648909	0.166494312	1.47319974534112	0.011827791764686041	0.08425845816394881	0.277887974837279	-1.8474246893448774	down
LIPID-N-1213	C47H81O10P	PG(19:0_22:6)	GP	PG	LMGP04010479	1.06870229	0.8888888890000001	0.9297693920000001	0.920118343	0.742664743	1.46366428	0.43890518100000003	0.420237481	0.532486566	0.400822199	0.559107052	0.32885212	1.5870035567027851	0.0019041284024536925	0.07675965682466	2.2436144444599697	1.1658247762780325	up
LIPID-N-1200	C48H87O10P	PG(22:0_20:4)	GP	PG	LMGP04010644	0.260559796	0.372456964	0.22012578600000002	0.317554241	0.588744589	0.195496418	0.48093841600000004	0.9499225609999999	0.63605276	0.440904419	0.43328259799999996	0.783867632	1.2565163378088715	0.02008493972004735	0.1012764459138492	0.524819969304298	-0.9301054796032914	down
LIPID-N-1207	C47H83O10P	PG(21:1_20:4)	GP	PG	-	1.51653944	0.99008868	0.896226415	1.10453649	1.32756133	1.50460594	0.68230694	0.505937016	0.492427943	0.5704008220000001	0.677828513	0.421923475	1.6397465619794207	9.27401027348917e-4	0.060087024900127343	2.1903736937616096	1.131177025143636	up
LIPID-N-1212	C45H77O10P	PG(19:2_20:4)	GP	PG	-	0.25547073800000003	0.19718309899999997	0.14150943400000002	0.24852071	0.143338143	0.28454452399999997	0.321603128	0.268456376	0.278456277	0.268242549	0.31861999	0.36194415700000004	1.2962345690027126	0.013325978850772018	0.0864847083805137	0.6991420972778736	-0.5163423886374969	down
LIPID-N-0475	C41H77O13P	PI(16:0_16:1)	GP	PI	LMGP06010881	0.45597964399999996	0.42149191399999997	0.348008386	0.216962525	0.19028379	0.100511771	0.5650048879999999	0.9044914820000001	0.54518808	0.618705036	0.5012683920000001	0.736297828	1.4929713764355188	0.0017587089206392563	0.07675965682466	0.4477545499457596	-1.1592200023727603	down
LIPID-N-1380	C44H85O13P	PI(16:0_19:0)	GP	PI	LMGP06010925	1.06666667	0.876369327	0.86163522	0.8145956609999999	0.684944685	0.6755373590000001	1.11632454	1.31750129	1.17244748	1.23329908	1.12227296	1.42709411	1.5806184565338006	4.368723875172489e-4	0.04124272536089199	0.6739463692939771	-0.5692943044180432	down
LIPID-N-1386	C39H73O13P	PI(12:0_18:1)	GP	PI	LMGP06010290	6.61577608	4.88262911	6.28930818	6.37080868	6.52236652	7.185261	7.99608993	6.58750645	9.22325354	8.5303186	7.61035008	9.12099276	1.3879635852655956	0.005125935374574937	0.0768895921890476	0.7716995792309278	-0.3738887757704127	down
LIPID-N-1388	C40H75O13P	PI(18:0_13:1)	GP	PI	-	0.0125394402	0.0174647887	0.0120545073	0.0222879684	0.0215488215	0.0146980553	0.0252199413	0.046257098600000005	0.053150952599999995	0.0404933196	0.0207001522	0.034332988599999996	1.4209949816593885	0.009307908233712033	0.08292457914210107	0.4569227652446906	-1.1299777712128969	down
LIPID-N-1390	C41H77O13P	PI(18:0_14:1)	GP	PI	LMGP06010087	0.0384732824	0.0200938967	0.0234800839	0.0274161736	0.0294372294	0.0354145343	0.0349951124	0.0553433144	0.0427943332	0.02672148	0.0414003044	0.0397104447	1.1346084894876824	0.04514697356099278	0.12954636033673594	0.723404677795991	-0.4671251678761759	down
LIPID-N-0596	C44H74NO10P	PS(16:0_22:6)	GP	PS	LMGP03010043	20.1526718	19.280125199999997	14.633123699999999	12.9783037	11.9480519	5.17911975	23.655914000000003	30.9757357	21.299462600000002	18.848920899999996	21.714865600000003	23.5780765	1.3413663901735042	0.008373359878330959	0.08178827275097007	0.6009110313372489	-0.7347766882269977	down
LIPID-N-0589	C44H78NO10P	PS(18:0_20:4)	GP	PS	LMGP03010039	1768.9567399999999	1404.2775199999999	1314.46541	1479.2899400000001	2366.52237	2088.0245600000003	1096.77419	757.872999	1074.74353	881.808839	1061.39016	1149.94829	1.4807643280671432	0.006221749695953857	0.0768895921890476	1.7304227098536562	0.7911245042880822	up
LIPID-N-0587	C42H74NO10P	PS(16:0_20:4)	GP	PS	LMGP03010038	5.41475827	5.13302034	2.43186583	3.55029586	4.598364599999999	1.46366428	6.959921799999999	7.31027362	5.54958476	5.13874615	5.11415525	4.09513961	1.094476939774027	0.04061014108446537	0.12233767818002139	0.6612060234795439	-0.5968282274796335	down
LIPID-N-0590	C45H80NO10P	PS(19:0_20:4)	GP	PS	LMGP03010472	45.801526700000004	43.192488299999994	42.557652000000004	42.4063116	75.998076	73.8996929	32.2580645	23.5415591	35.564240399999996	24.460431699999997	31.861998999999997	32.6783868	1.3712718343153036	0.014183062783337733	0.0884840110418554	1.7955607761267829	0.844434486159228	up
LIPID-N-0569	C41H78NO10P	PS(18:0_17:1)	GP	PS	LMGP03010313	17.3638677	13.6671883	6.87631027	14.7534517	17.720057699999998	15.578300899999999	34.017595299999996	23.5415591	28.1387396	25.282631	25.3678336	18.5315408	1.4905409088982862	0.0016856059362452445	0.07675965682466	0.5550053745063318	-0.8494263527289622	down
LIPID-N-1319	C41H80NO10P	PS(15:0_20:4)	GP	PS	LMGP03010154	12.4783715	6.09285342	8.6163522	4.43786982	8.75420875	6.79631525	6.15835777	5.45172948	5.0024426	1.81911614	2.90208016	6.49431231	1.1633935877290937	0.04358792329837399	0.12733994510431315	1.695267562886644	0.761512990875549	up
LIPID-N-0568	C40H76NO10P	PS(18:0_16:1)	GP	PS	LMGP03010887	35.4198473	21.4919144	23.2704403	17.514792899999996	29.0524291	12.364380800000001	60.41055720000001	37.37738770000001	59.4040059	50.359712200000004	45.4591578	14.8914168	1.2153803806012522	0.02603947207168618	0.10735470694279839	0.5192707834255132	-0.9454410398696953	down
LIPID-N-1315	C45H82NO10P	PS(21:0_18:3)	GP	PS	LMGP03010391	2.91094148	1.88210746	1.08176101	1.02366864	4.23280423	1.39201638	5.29814272	7.72328343	5.19785051	6.37204522	2.29325216	5.29472596	1.4109053034615837	0.005234775434962679	0.0768895921890476	0.3891725177365573	-1.361518260218188	down
LIPID-N-1244	C43H70NO10P	PS(17:0_21:0)	GP	PS	LMGP03010243	4.4783715	4.69483568	3.39622642	3.43195266	6.83020683	4.19651996	12.062561099999998	9.33402168	9.51636541	11.3052415	6.51445967	6.18407446	1.4785778116131714	0.0034763514147108086	0.0768895921890476	0.4921654310368145	-1.0227847662729217	down
LIPID-N-1233	C39H76NO10P	PS(16:0_17:0)	GP	PS	LMGP03010229	97.302799	94.7313511	75.6813417	72.3865878	92.5444925	48.1064483	159.335288	149.509551	132.09575	140.184995	86.8594622	83.97104449999999	1.253420267600147	0.017850751359126532	0.0964339472864545	0.639336560134069	-0.6453524989089006	down
LIPID-N-1321	C42H76NO10P	PS(18:2_18:2)	GP	PS	LMGP03010023	6.63613232	4.11058946	5.32494759	3.70808679	5.88744589	4.81064483	13.9393939	16.3551884	9.37957987	12.065776	11.161846800000001	4.73629783	1.4487763520488453	0.01140810946321421	0.08425845816394881	0.4506018742447265	-1.1500747805196387	down
LIPID-N-1330	C43H74NO10P	PS(17:1_20:4)	GP	PS	LMGP03010270	1.27022901	0.6885759	0.828092243	1.48323471	1.5007215	1.41453429	9.54056696	11.5436242	15.456766	14.820143900000001	11.0400812	5.12926577	1.6965384022446621	0.00119515996070865	0.07223248012532903	0.10640219134645656	-3.232400231528423	down
LIPID-N-1259	C39H76NO10P	PS(18:0_15:1)	GP	PS	LMGP03010172	364.37658999999996	298.38289	333.333333	268.244576	286.676287	259.979529	394.91691099999997	363.448632	414.264778	320.65776	363.267377	318.510858	1.1729347575217974	0.023344404701614675	0.10537895963932636	0.8326151674908288	-0.264278255044241	down
LIPID-N-1331	C44H84NO10P	PS(18:1_20:4)	GP	PS	LMGP03010631	0.610687023	0.48200313	0.616352201	1.16568047	0.835016835	1.06448311	4.37927664	6.23644812	3.45872008	3.80267215	2.9426687	0.9017580140000001	1.4889286332576532	0.010351251214490962	0.08292457914210107	0.21979205686568362	-2.185788845668255	down
LIPID-N-1348	C47H80NO10P	PS(21:2_20:4)	GP	PS	-	6.31043257	5.15388628	3.60587002	2.93885602	4.82924483	3.25486182	6.72531769	4.37790398	7.46458232	6.02261048	6.981227799999999	5.48086867	1.1329533824555182	0.02693065096046613	0.10744389232365337	0.7042208713534489	-0.5059001091633055	down
LIPID-N-1367	C46H68NO10P	PS(20:4_20:4)	GP	PS	LMGP03010858	0.616793893	1.43140323	0.84067086	0.946745562	1.33718134	0.669396111	2.83479961	4.33660299	3.28285296	2.85714286	1.03906646	2.68872802	1.473446503168636	0.0065015927848131325	0.07731432633931389	0.3428678242148429	-1.5442755712603773	down
LIPID-N-1332	C44H84NO10P	PS(18:2_20:3)	GP	PS	LMGP03010359	2.95165394	1.71100678	1.56603774	2.05128205	4.25204425	1.64790174	8.15249267	15.8802272	6.80019541	10.7502569	4.97209538	4.26059979	1.3988518042579943	0.01673755517384054	0.09301848191438968	0.2790452517977143	-1.8414289970250721	down
LIPID-N-1295	C43H80NO10P	PS(18:0_19:2)	GP	PS	-	2.17811705	2.39958268	1.36687631	1.46745562	1.4025973999999999	1.87308086	3.16715543	1.89984512	3.36101612	3.22713258	2.47590056	2.33712513	1.2746144603690475	0.010348397936817662	0.08292457914210107	0.6489917649611755	-0.6237279228648744	down
LIPID-P-0747	C48H97N2O6P	SM(d18:1/25:0)	SP	SM	LMSP03010027	0.38575063600000004	0.302556077	0.161425577	0.235700197	0.274170274	0.249744115	0.552297165	0.519359835	0.530532487	0.450154162	0.35210553	0.274043433	1.312422622228173	0.010376291702372522	0.08292457914210107	0.6008405133506487	-0.7349460010107057	down
LIPID-P-0751	C40H79N2O6P	SM(d18:1/17:1)	SP	SM	-	0.133333333	0.07939488780000001	0.054926624699999996	0.0571005917	0.11255411300000001	0.0506653019	0.037634408599999995	0.0693856479	0.0469956033	0.0246659815	0.0483003551	0.039400206800000004	1.1566267373330874	0.04737000687062616	0.13200805949249422	1.8318598098448344	0.8733090998428886	up
LIPID-P-0745	C46H93N2O6P	SM(d18:1/23:0)	SP	SM	LMSP03010078	3.27735369	2.71257173	2.16981132	2.11045365	4.24242424	4.24769703	7.49755621	8.23954569	7.32779678	7.04008222	5.65195332	4.63288521	1.6250395591737614	4.3345997218689915e-4	0.04124272536089199	0.4644811966172239	-1.1063079010699006	down
LIPID-P-0762	C43H83N2O6P	SM(d18:2/20:1)	SP	SM	LMSP03010057	1.36386768	1.1789253999999998	1.19496855	1.11439842	1.04858105	0.971340839	1.33919844	1.5074858	1.39716659	1.41829394	1.23795028	1.2926577	1.3192964745545712	0.010082726437077473	0.08292457914210107	0.8388001137956957	-0.2536010377298301	down
LIPID-P-0742	C43H87N2O6P	SM(d18:1/20:0)	SP	SM	LMSP03010005	0.275826972	0.239958268	0.20125786199999998	0.22189349100000003	0.5387205389999999	0.322415558	0.893450635	1.6210635	0.811919883	1.21274409	0.7711821409999999	0.713547053	1.5850764400852537	0.0031782222635681283	0.0768895921890476	0.2988214459080997	-1.7426444032696367	down
LIPID-P-1236	C63H100O6	TG(18:1_20:4_22:6)	GL	TG	LMGL03011970	0.14636132300000002	0.10766823199999999	0.051572327	0.065877712	0.035978836	0.0372569089	0.151906158	0.121011874	0.128383	0.263103803	0.157483511	0.0775594623	1.1275846767125997	0.03785576741909021	0.12002140030904995	0.4944315109739758	-1.016157403268836	down
LIPID-P-2275	C49H86O6	TG(12:0_16:2_18:2)	GL	TG	-	0.916030534	0.23787167399999998	0.11194968599999999	0.31163708100000004	0.0971620972	0.0307062436	1.17106549	1.21424884	0.6897899359999999	1.10791367	0.621004566	0.155532575	1.1578565943958132	0.03161294919437714	0.11150017883415662	0.3438528838420641	-1.5401366495787643	down
LIPID-P-1226	C61H98O6	TG(18:2_18:2_22:6)	GL	TG	LMGL03011544	0.394910941	0.107876891	0.0396226415	0.04812623269999999	0.029052429100000002	0.015209826000000001	0.488758553	0.293236964	0.463116756	0.5899280579999999	0.452562151	0.12099276099999999	1.3236688027225525	0.008658958096049742	0.08290309385029804	0.263555681738096	-1.9238203008391983	down
LIPID-P-2326	C56H98O6	TG(18:1_17:2_18:2)	GL	TG	-	0.72264631	0.317162233	0.126205451	0.368836292	0.06291486290000001	0.0221084954	0.893450635	0.832214765	0.601856375	0.8119218909999999	0.606798579	0.227507756	1.1921586177102483	0.02312934650074509	0.10537895963932636	0.40764357191377326	-1.2946198293888291	down
LIPID-P-2320	C61H102O6	TG(16:0_20:2_22:6)	GL	TG	-	2.60559796	1.6066771	0.6750524109999999	0.828402367	0.5291005289999999	0.198157625	2.50244379	2.58131131	3.06790425	3.90544707	3.57179097	1.26783868	1.3482493239629436	0.007839379566872173	0.08178827275097007	0.3813155372320377	-1.390942778009202	down
LIPID-P-2317	C61H106O6	TG(16:0_20:0_22:6)	GL	TG	-	0.0834605598	0.0440271257	0.0322851153	0.0159171598	0.0482924483	0.050153531200000004	0.197458456	0.187299948	0.125647289	0.141212744	0.23338406899999997	0.0459152017	1.4738598649352703	0.008268549665950189	0.08178827275097007	0.2944792411106909	-1.7637621579529597	down
LIPID-P-2316	C58H100O6	TG(16:0_19:2_20:4)	GL	TG	-	0.25038167899999997	0.153364632	0.07002096440000001	0.0654832347	0.0740740741	0.060798362300000006	0.30498533699999997	0.36138358299999995	0.21885686399999998	0.28365878699999997	0.432267884	0.114788004	1.347193634132767	0.011633815385037233	0.08425845816394881	0.39285917117011115	-1.3479158548361079	down
LIPID-P-2315	C58H106O6	TG(16:0_19:1_20:2)	GL	TG	-	0.0903816794	0.0369327074	0.0176939203	0.0258382643	0.0184126984	0.024360286600000003	0.0838709677	0.0733092411	0.0463116756	0.0892086331	0.09477422630000001	0.0337125129	1.0935001929886206	0.04606916321202659	0.13150813714411788	0.507184282054752	-0.9794180587023	down
LIPID-P-2313	C53H92O6	TG(16:1_18:1_16:3)	GL	TG	-	6.69720102	2.48304643	0.9958071279999999	2.28796844	0.70995671	0.133879222	14.7018573	10.882808500000001	6.89789936	14.470709099999999	10.8168442	1.84281282	1.3867462838563336	0.009801878441132282	0.08292457914210107	0.22323778858471863	-2.163346834793301	down
LIPID-P-2309	C53H92O6	TG(16:0_16:2_18:3)	GL	TG	-	4.19338422	1.05581638	0.43186582799999995	1.52662722	0.30976431	0.11770726699999999	9.13000978	8.54930305	3.4000977	5.07708119	4.16032471	0.728024819	1.214991290714765	0.029935451506577004	0.11006685021619757	0.2459399023419371	-2.0236222719475556	down
LIPID-P-2327	C57H106O6	TG(18:0_16:1_20:1)	GL	TG	-	250.381679	138.758477	61.8448637	143.195266	41.750841799999996	23.1320368	218.963832	262.261229	259.892526	221.993834	251.64890899999997	90.58945190000001	1.1359130503478139	0.034887864240919615	0.11593321209955075	0.5048939168938318	-0.9859477993956905	down
LIPID-P-2304	C54H96O6	TG(15:1_18:1_18:2)	GL	TG	-	0.708396947	0.199269692	0.059748427699999995	0.317554241	0.0717652718	0.0245649949	0.934506354	0.646360351	0.482657548	0.655704008	0.560121766	0.13443640099999998	1.0613317767378554	0.04780319802514612	0.13252882460673282	0.40462389886799327	-1.3053465605569536	down
LIPID-P-2303	C52H94O6	TG(16:0_15:1_18:2)	GL	TG	-	1.09516539	0.36098069899999996	0.22851153	0.325443787	0.12198172199999999	0.0458546571	1.93352884	1.89571502	0.77381534	1.3381295	1.10603754	0.277145812	1.2450847291005194	0.02263973202791421	0.10537895963932636	0.2973548817069294	-1.7497423340998757	down
LIPID-P-2300	C52H92O6	TG(14:0_17:2_18:2)	GL	TG	-	0.535368957	0.13980177400000002	0.0423480084	0.145759369	0.026166426200000002	0.021289662200000004	0.852394917	0.811564275	0.302882267	0.591983556	0.409944191	0.0829369183	1.1384570901847428	0.03859833002435612	0.12079153764903679	0.29843443624798704	-1.7445140775993377	down
LIPID-P-2294	C50H90O6	TG(11:0_18:1_18:2)	GL	TG	-	0.15226463099999998	0.0456964006	0.0	0.0749506903	0.012159692199999999	0.0	0.39491691100000004	0.254001033	0.18387884699999998	0.322713258	0.209030949	0.0730093071	1.4104260343643293	0.00658166109110935	0.07731432633931389	0.19830360933363625	-2.33421715851904	down
LIPID-P-2293	C55H92O6	TG(14:1_18:2_20:4)	GL	TG	-	0.137201018	0.07386541469999999	0.030817610099999997	0.0382642998	0.0221260221	0.0	0.12414467300000001	0.10098089800000001	0.09574987789999999	0.165673176	0.128665652	0.0527404343	1.1126592583981298	0.03798025432824683	0.12002256841638785	0.4525372149212861	-1.1438916561175847	down
LIPID-P-2289	C59H98O6	TG(14:0_20:2_22:6)	GL	TG	-	3.84732824	2.14919144	0.664570231	0.828402367	0.8177008179999999	0.181780962	4.69208211	4.66701084	4.70933073	5.61151079	5.41856925	1.25542916	1.3829529265519802	0.006075282145662705	0.0768895921890476	0.32211412606435996	-1.6343561645108537	down
LIPID-P-2285	C49H94O6	TG(14:0_15:0_17:0)	GL	TG	-	5.86259542	8.30464267	3.43815514	3.27416174	3.19384319	0.9027635620000001	7.58553275	11.213216300000001	7.9531021	6.94758479	9.03094876	4.73629783	1.226397979980478	0.021408852555912142	0.10528762720941212	0.5261830064954405	-0.9263634386310711	down
LIPID-P-2284	C47H88O6	TG(14:0_14:0_16:1)	GL	TG	-	0.9475826970000001	0.570683359	0.14779874199999998	0.288954635	0.107744108	0.0900716479	1.66177908	1.24935467	0.912554958	0.9845837620000001	0.811770675	0.510858325	1.2797941887191902	0.011189529726919889	0.08425845816394881	0.3511449661088747	-1.509861341538345	down
LIPID-P-2276	C55H92O6	TG(12:0_18:1_22:6)	GL	TG	-	0.171195929	0.132916015	0.0379454927	0.0532544379	0.0375180375	0.0	0.224828935	0.178213733	0.265754763	0.258992806	0.29426687	0.0403309204	1.2764844838143956	0.01512719471075837	0.09029627953890954	0.3428659831252135	-1.5442833180882274	down
LIPID-P-2307	C55H102O6	TG(16:0_16:0_20:2)	GL	TG	-	2.44274809	1.93009911	0.735849057	0.8422090729999999	0.7792207790000001	0.36438075700000006	4.32062561	4.1094476	2.63800684	2.2610482999999997	3.47031963	1.07549121	1.2795310169243272	0.015988987799623783	0.09258294133075567	0.3968968392333871	-1.3331640216916552	down
LIPID-P-2328	C57H104O6	TG(16:0_20:1_18:2)	GL	TG	-	129.058524	65.7276995	29.5597484	69.03353059999999	19.047619	15.3735926	119.45258999999999	120.59886399999999	99.4626282	116.75231200000002	121.56265900000001	53.7745605	1.1281276880536173	0.038934368971505436	0.12100300584725383	0.5189975278635743	-0.9462004282646223	down
LIPID-P-2329	C57H102O6	TG(18:0_16:2_20:2)	GL	TG	-	3.88804071	2.06364111	1.08595388	1.53057199	1.04665705	0.931422723	5.27859238	5.72018585	3.8690767	3.84378212	6.2506342	1.53257497	1.3404149324518093	0.011969583493533581	0.08425845816394881	0.39805052557878173	-1.3289765274965728	down
LIPID-P-2330	C57H100O6	TG(18:1_17:2_19:2)	GL	TG	-	190.127226	74.2827334	40.8805031	100.986193	20.3944204	17.379733899999998	170.478983	187.71295800000001	155.153884	152.517986	157.077626	64.94312310000001	1.089277480479198	0.04679359013329614	0.1316182127873571	0.5001222340773532	-0.9996473501096276	down
LIPID-P-2378	C63H108O6	TG(18:1_20:2_22:4)	GL	TG	-	0.130483461	0.0575899844	0.018888888899999998	0.04812623269999999	0.0390572391	0.0251791198	0.218963832	0.120392359	0.11021006400000001	0.136485098	0.23338406899999997	0.036608066200000004	1.1918704417415222	0.031542602792513336	0.11150017883415662	0.3730241866233263	-1.4226589180522762	down
LIPID-P-2377	C61H104O6	TG(18:1_20:2_20:4)	GL	TG	-	1.88905852	0.859676578	0.318658281	0.534516765	0.554112554	0.348004094	2.40469208	2.91171915	2.20810943	2.81603289	3.2470827	0.823164426	1.469991721127788	0.0038050352961577784	0.0768895921890476	0.31254521475000935	-1.6778631807061852	down
LIPID-P-2370	C59H96O6	TG(18:1_18:3_20:5)	GL	TG	-	0.258524173	0.101199791	0.0259958071	0.0749506903	0.029052429100000002	0.0117707267	0.261974585	0.309757357	0.232535418	0.22610483	0.215119229	0.0554291624	1.173355221855894	0.027120330190243985	0.10744389232365337	0.3854913392640096	-1.3752296470459413	down
LIPID-P-2368	C61H106O6	TG(18:1_18:2_22:3)	GL	TG	-	2.52417303	1.69014085	0.742138365	0.804733728	1.04473304	0.33162743100000003	5.04398827	3.90294269	4.39667807	5.54984584	4.64738711	1.14581179	1.4779585454951225	0.00404657388469321	0.0768895921890476	0.289125715882716	-1.790231161871411	down
LIPID-P-2367	C58H102O6	TG(18:1_18:2_19:2)	GL	TG	-	0.223918575	0.071152843	0.0	0.0648915187	0.0	0.0	0.17771261	0.264326278	0.166878359	0.175745118	0.193201421	0.09886246119999999	1.2503405738899476	0.020051847195413714	0.1012764459138492	0.33431240079460744	-1.5807312244278047	down
LIPID-P-2366	C61H104O6	TG(18:0_16:1_24:6)	GL	TG	-	0.474300254	0.260824204	0.112159329	0.12169625199999999	0.09004329	0.036642784	0.381231672	0.377903975	0.580361505	0.5611510789999999	0.468797565	0.18076525300000001	1.1943023114266362	0.021668629984319177	0.10528762720941212	0.42963742684341255	-1.2188084191397506	down
LIPID-P-2360	C59H100O6	TG(20:1_18:3_18:3)	GL	TG	-	0.43562341	0.217005738	0.08763102730000001	0.163116371	0.11563251599999999	0.0	0.680351906	0.739287558	0.467024915	0.637204522	0.726534754	0.163598759	1.4290617191851889	0.00548789523344611	0.0768895921890476	0.29847930338926815	-1.744297196673171	down
LIPID-P-2358	C61H106O6	TG(18:0_18:2_22:4)	GL	TG	-	0.661577608	0.5758998439999999	0.151362683	0.203155819	0.37902837899999997	0.276356192	1.51515152	1.23283428	1.02784563	0.970195272	1.65195332	0.401240951	1.4448308133148582	0.0068623274697013495	0.0776804253862656	0.330535003042914	-1.5971250363390443	down
LIPID-P-2356	C59H104O6	TG(18:0_18:2_20:3)	GL	TG	-	4.66157761	2.96296296	1.14255765	2.07100592	1.02356902	0.6386898670000001	6.92082111	7.97108931	6.05764533	6.04316547	7.91476408	2.25439504	1.4598014355755045	0.0036833969849480192	0.0768895921890476	0.33637595602354287	-1.571853508691787	down
LIPID-P-2355	C59H106O6	TG(18:0_18:2_20:2)	GL	TG	-	2.99236641	1.61293688	1.00419287	1.38658777	0.734968735	0.659160696	4.41837732	4.27465152	3.08744504	3.41212744	4.64738711	1.2885212	1.38286384609827	0.007764775465838113	0.08178827275097007	0.3971038898591732	-1.3324116019346939	down
LIPID-P-2353	C59H102O6	TG(20:1_18:2_18:3)	GL	TG	-	0.26259542	0.0348461137	0.0375262055	0.0755424063	0.0236652237	0.0259979529	0.271749756	0.293236964	0.173522228	0.183350462	0.320649417	0.07611168559999999	1.220188694077212	0.023159866372736024	0.10537895963932636	0.3489808612127911	-1.5187801764768283	down
LIPID-P-2352	C59H102O6	TG(20:0_18:3_18:3)	GL	TG	-	0.62697201	0.196557121	0.08259958070000001	0.126824458	0.07003367	0.051586489299999996	0.7018572829999999	0.615384615	0.396678065	0.456320658	0.645357686	0.150568769	1.1425081931638108	0.0334295616016008	0.11504051981760845	0.3892475708269914	-1.3612400589659361	down
LIPID-P-2351	C59H102O6	TG(18:1_20:2_18:3)	GL	TG	-	11.0941476	6.44757433	2.59958071	3.96449704	2.30880231	1.02354145	12.297165199999998	13.2782654	12.4474841	13.7718397	16.3368848	5.46018614	1.4126344203160217	0.004565760874921014	0.0768895921890476	0.37284227308174006	-1.4233626519877711	down
LIPID-P-2346	C59H104O6	TG(18:0_20:2_18:3)	GL	TG	-	1.63664122	1.47104851	0.635220126	0.463510848	0.711880712	0.462640737	1.86510264	1.70366546	2.22765022	1.87872559	3.0644343	1.17269907	1.3403316100857923	0.008971053636511468	0.08292457914210107	0.45171397764844506	-1.146518538269127	down
LIPID-P-2342	C56H98O6	TG(17:0_18:2_18:3)	GL	TG	-	0.297201018	0.147313511	0.0517819706	0.140039448	0.0544492544	0.0	0.420332356	0.384099122	0.220810943	0.316546763	0.310502283	0.123267839	1.257856307726671	0.015345062858438445	0.09100621812460084	0.3890521705840447	-1.361964466163861	down
LIPID-P-2339	C59H106O6	TG(20:0_18:2_18:2)	GL	TG	-	5.29262087	1.87793427	1.09643606	2.36686391	0.786916787	1.19549642	6.09970674	6.64945792	3.77137274	4.89208633	5.84474886	1.97931748	1.2507964514797512	0.018359865261348394	0.09754939399848295	0.4315217723618329	-1.2124947426997807	down
LIPID-P-2336	C58H104O6	TG(19:0_18:2_18:2)	GL	TG	-	1.17251908	0.43609807	0.196645702	0.479289941	0.109090909	0.18280450399999998	1.29618768	1.37738771	0.86370298	1.13669065	1.03906646	0.353671148	1.1926964894750807	0.02486845953690701	0.10636408910775132	0.424686467301514	-1.2355299571652045	down
LIPID-P-2335	C57H94O6	TG(16:1_18:3_20:4)	GL	TG	-	0.6371501270000001	0.256651017	0.0897274633	0.11794871800000001	0.0844636845	0.0483111566	0.846529814	0.7372225090000001	0.646800195	0.82631038	0.9396245559999999	0.20041365	1.3884868035524527	0.005992818305201151	0.0768895921890476	0.29408655000796985	-1.7656872905349446	down
LIPID-P-2332	C53H92O6	TG(16:1_16:2_18:2)	GL	TG	-	3.21628499	0.724047992	0.44234800799999996	1.19921105	0.188744589	0.0796315251	6.588465299999999	5.80278782	2.69662921	4.74820144	3.26737697	0.614270941	1.2699734600791475	0.020108663511333037	0.1012764459138492	0.24666221174879815	-2.019391380864047	down
LIPID-P-2331	C57H94O6	TG(18:1_16:2_20:5)	GL	TG	-	0.223918575	0.100156495	0.0280922432	0.0909270217	0.046560846600000004	0.0	0.279569892	0.307692308	0.211040547	0.281603289	0.25570776300000003	0.0	1.162688395837595	0.034614600142718575	0.11572814809873382	0.36661434755062755	-1.4476648476481322	down
LIPID-P-1219	C61H100O6	TG(16:0_20:4_22:5)	GL	TG	LMGL03011453	0.7470737909999999	0.296296296	0.12976939199999998	0.23274161699999998	0.305916306	0.1185261	0.6920821109999999	0.8198244709999999	0.451392281	1.01130524	1.12836124	0.353671148	1.2661366401553784	0.01998301214919675	0.1012764459138492	0.4106961619365334	-1.2838566298713503	down
LIPID-P-1058	C58H104O6	TG(17:0_19:2_19:2)	GL	TG	-	0.150636132	0.048200313	0.025471698100000002	0.0464497041	0.0224146224	0.00918116684	0.158357771	0.14145586	0.12017586699999999	0.11613566300000001	0.136986301	0.04570837639999999	1.176938448325792	0.026562052367670588	0.10735470694279839	0.4206250583080735	-1.2493932951744815	down
LIPID-P-1217	C61H100O6	TG(18:1_18:2_22:6)	GL	TG	LMGL03011467	2.01526718	0.66562337	0.34591195	0.471400394	0.225108225	0.062026612099999996	2.01368524	1.97005679	2.24719101	3.08324769	2.96296296	0.783867632	1.3851642205864534	0.0062815695790431865	0.0768895921890476	0.28981965008513294	-1.7867726803951995	down
LIPID-P-0927	C57H106O6	TG(16:0_16:1_22:1)	GL	TG	LMGL03010325	0.113587786	0.0776212833	0.0272536688	0.0609467456	0.0255892256	0.0146366428	0.142717498	0.16582343800000002	0.103566194	0.0957862282	0.10918315599999999	0.031023784900000004	1.075171311610934	0.04968422536793335	0.13571933878754674	0.49318809533627633	-1.0197901187609657	down
LIPID-P-0925	C57H106O6	TG(16:1_18:0_20:1)	GL	TG	LMGL03010235	14.7989822	8.07511737	4.04612159	8.2642998	2.84752285	1.17707267	15.3665689	17.3670625	11.724474800000001	12.538540600000001	13.4753932	5.48086867	1.1029021038505835	0.04193790924226979	0.12420289091058043	0.5162292947904821	-0.95391608160396	down
LIPID-P-0924	C57H106O6	TG(16:0_18:1_20:1)	GL	TG	LMGL03010234	11.1348601	5.88419405	3.03983229	6.6469428	2.19336219	1.25486182	12.9423265	15.8389262	9.69223254	10.5858171	11.7706748	4.46742503	1.2215952395253247	0.021593053353628943	0.10528762720941212	0.46179560362133165	-1.1146736564308	down
LIPID-P-0923	C57H106O6	TG(18:0_18:1_18:1)	GL	TG	LMGL03010217	205.597964	108.92018799999998	57.442347999999996	126.627219	32.1308321	19.754350100000003	201.368524	231.28549300000003	207.132389	179.856115	187.519026	72.3888314	1.120588700641538	0.03723787340059817	0.1193830250231805	0.5099094143395652	-0.9716871205301816	down
LIPID-P-0920	C55H102O6	TG(16:0_16:1_20:1)	GL	TG	LMGL03010114	1.10941476	0.546687533	0.389937107	0.6351084810000001	0.25589225600000004	0.12343909900000001	1.7771261000000003	1.66442953	1.14899853	1.04008222	1.30086251	0.376421923	1.2440537085999515	0.019730496817965244	0.1012764459138492	0.4187893265832518	-1.2557034211994338	down
LIPID-P-0918	C55H102O6	TG(14:0_18:0_20:2)	GL	TG	LMGL03014350	0.189109415	0.106624935	0.058490565999999994	0.0974358974	0.0775372775	0.052610030700000004	0.244379277	0.28084667	0.254030288	0.177389517	0.265854896	0.122854188	1.4602613225714764	0.0029442621398772903	0.0768895921890476	0.4324570039305229	-1.2093713917327233	down
LIPID-P-0916	C55H102O6	TG(16:0_18:0_18:2)	GL	TG	LMGL03010104	145.75063600000001	82.21178929999999	38.3647799	66.66666670000001	31.3612314	15.1688843	150.928641	153.22663899999998	135.417684	133.6074	150.380518	52.119958600000004	1.186813954622741	0.02504395854193375	0.10636408910775132	0.48927853794407616	-1.0312720941125961	down
LIPID-P-0915	C55H102O6	TG(16:0_18:1_18:1)	GL	TG	LMGL03010100	261.577608	222.22222200000002	125.78616399999999	214.990138	76.38287640000001	32.4462641	290.322581	326.27774900000003	285.295554	269.270298	259.766616	144.777663	1.1031329167914665	0.04191265473108456	0.12420289091058043	0.5923710577561495	-0.7554269401682548	down
LIPID-P-0913	C54H100O6	TG(15:0_17:0_19:2)	GL	TG	-	3.05343511	1.49191445	0.80293501	1.83629191	0.35978836	0.15168884300000002	3.40175953	3.4692824	3.04836346	2.95991778	2.29325216	1.02171665	1.1178937483952534	0.0353594117522121	0.11646244930257522	0.4752324888611771	-1.0732946267690915	down
LIPID-P-0911	C53H98O6	TG(14:0_18:0_18:2)	GL	TG	LMGL03014342	30.330788800000004	11.0589463	7.56813417	18.974359	3.73256373	2.06755374	26.7839687	36.551368100000005	30.2882267	34.1212744	27.3972603	11.0237849	1.2120114115249396	0.02286776852164587	0.10537895963932636	0.4437273426075512	-1.1722546397032507	down
LIPID-P-0908	C52H96O6	TG(15:0_16:1_18:1)	GL	TG	LMGL03015035	5.86259542	1.72769953	0.914046122	2.20907298	0.521404521	0.356192426	8.50439883	7.53742901	4.63116756	5.89928058	4.66768138	1.42502585	1.1890310662260197	0.02478839007179475	0.10636408910775132	0.354845154044088	-1.4947384906301497	down
LIPID-P-0907	C52H96O6	TG(15:0_16:0_18:2)	GL	TG	LMGL03015011	6.00508906	1.77777778	1.12578616	1.75936884	0.606060606	0.413510747	9.50146628	6.87661332	4.49438202	6.18705036	4.91121258	1.6483971000000002	1.1881045599935227	0.0241950441555097	0.10634821681080855	0.34764719052448917	-1.5243041643039015	down
LIPID-P-0903	C51H94O6	TG(14:0_16:1_18:1)	GL	TG	LMGL03014251	52.926208700000004	16.5466875	10.1886792	20.315581899999998	5.44492544	1.58239509	59.628543500000006	63.19050079999999	31.0698583	48.5097636	34.5002537	14.5398139	1.0716275100491612	0.048536432843288346	0.1337575414625053	0.425568790507487	-1.2325357415836005	down
LIPID-P-0902	C51H94O6	TG(14:0_16:0_18:2)	GL	TG	LMGL03014227	29.9236641	12.603025599999999	10.0	12.4260355	5.90668591	2.12896622	50.0488759	46.4636035	30.679042499999998	45.6320658	40.1826484	11.5615305	1.406573577131431	0.006200768886979545	0.0768895921890476	0.3250171582282637	-1.6214122123234733	down
LIPID-P-0901	C51H94O6	TG(16:0_16:1_16:1)	GL	TG	LMGL03010018	77.3536896	23.7871674	16.9601677	32.7416174	10.966811	2.8863868999999998	107.526882	109.447599	50.024426	80.1644399	60.8828006	18.614270899999998	1.1357604988997185	0.037284047111686154	0.1193830250231805	0.3860115278975688	-1.3732841619216927	down
LIPID-P-0900	C50H92O6	TG(14:0_16:1_17:1)	GL	TG	LMGL03014248	0.41933842200000004	0.0970266041	0.060796645700000006	0.0836291913	0.0361712362	0.0397134084	0.424242424	0.379969024	0.338055691	0.404933196	0.273972603	0.22130299899999997	1.296603815312823	0.013555407419829775	0.0866533726376255	0.3606776923805688	-1.4712178985075288	down
LIPID-P-0983	C55H100O6	TG(14:0_18:1_20:2)	GL	TG	LMGL03014370	0.198676845	0.0916014606	0.057023060800000004	0.08461538460000001	0.0315536316	0.0403275333	0.312805474	0.25193598300000003	0.209086468	0.140184995	0.219178082	0.09472595660000001	1.2635149364892555	0.014504702368627578	0.088600206971727	0.410286634101382	-1.2852959385358793	down
LIPID-P-0978	C54H98O6	TG(15:0_18:1_18:2)	GL	TG	LMGL03015146	2.91094148	1.11841419	0.530398323	1.19723866	0.323232323	0.223132037	3.8514174	2.76716572	2.97020029	2.15827338	2.27295789	0.8852119959999999	1.1213683160201677	0.03144062332918034	0.11150017883415662	0.42289574992841256	-1.2416260334282225	down
LIPID-P-0977	C54H98O6	TG(16:1_17:1_18:1)	GL	TG	LMGL03010073	1.63053435	0.776212833	0.224318658	0.834319527	0.240500241	0.0867963153	2.58064516	2.18895199	1.47532975	1.57451182	1.32521563	0.591520165	1.1857062275042884	0.023590715551118534	0.1056121386015353	0.3895453926443922	-1.360136643552262	down
LIPID-P-0976	C53H96O6	TG(16:0_16:1_18:2)	GL	TG	LMGL03010053	168.346056	55.503390700000004	40.0419287	93.09664690000001	25.974026000000002	7.98362334	260.01955	262.261229	134.440645	188.48920900000002	168.03653	46.7425026	1.2230547853343345	0.023161768898987422	0.10537895963932636	0.3688202671473291	-1.439010158996573	down
LIPID-P-0973	C53H96O6	TG(16:1_16:1_18:1)	GL	TG	LMGL03010052	102.188295	36.9327074	20.964360600000003	60.355029599999995	11.6209716	4.68781986	182.40469199999998	164.790914	82.07132390000001	123.94655700000001	98.021309	33.2988625	1.2255385451259582	0.022609102518539922	0.10537895963932636	0.3458547014523252	-1.5317620267378484	down
LIPID-P-0972	C52H94O6	TG(14:0_17:1_18:2)	GL	TG	LMGL03014299	0.22798982199999998	0.0648930621	0.0	0.046942800800000004	0.0	0.0	0.252199413	0.235415591	0.16961406899999998	0.38437821200000005	0.17513952300000002	0.047569803499999994	1.1924557837001803	0.025185460246317074	0.10636408910775132	0.2687821086973039	-1.8954909856126712	down
LIPID-P-0971	C52H94O6	TG(15:0_16:1_18:2)	GL	TG	LMGL03015036	1.91755725	0.398539384	0.28301886800000003	0.719921105	0.131601732	0.09580348	2.95210166	2.72586474	1.23106986	2.42548818	1.42668696	0.426059979	1.1793491001819238	0.029551209878870943	0.1099951550871593	0.31700686421687635	-1.657414015202709	down
LIPID-P-0970	C52H94O6	TG(16:1_16:1_17:1)	GL	TG	LMGL03010029	0.7206106870000001	0.18675013	0.077672956	0.354043393	0.110630111	0.0377686796	1.64222874	1.51781105	0.606741573	1.07913669	0.699137494	0.345398139	1.3053270946527178	0.016612047444556702	0.09301274650992371	0.25252315626134614	-1.9855124064619802	down
LIPID-P-0966	C51H92O6	TG(14:0_16:1_18:2)	GL	TG	LMGL03014252	38.0661578	8.63849765	3.43815514	11.2228797	2.52044252	0.906857728	43.2062561	41.5074858	26.7708842	31.654676300000002	27.3972603	5.58428128	1.0977497898950184	0.041489752261673674	0.12382898283036557	0.3678893938604893	-1.4426560104368735	down
LIPID-P-0960	C49H88O6	TG(14:1_16:1_16:1)	GL	TG	LMGL03012845	1.1480916	0.37767344799999997	0.07064989519999999	0.287968442	0.111014911	0.0759467758	2.28739003	2.27155395	0.787493894	1.07502569	0.905124302	0.235780765	1.1269741737916368	0.04610264580336708	0.13150813714411788	0.2739016269993835	-1.8682702590851425	down
LIPID-P-0965	C51H92O6	TG(14:1_16:1_18:1)	GL	TG	LMGL03014657	20.559796399999996	5.44600939	2.30607966	8.57988166	1.35449735	0.5731832139999999	28.7390029	24.3675787	15.574010699999999	19.794450199999996	15.1192288	3.97104447	1.1297032364068684	0.03424940770329026	0.11572814809873382	0.3608918673841402	-1.4703614620893692	down
LIPID-P-0890	C48H88O6	TG(15:0_14:1_16:1)	GL	TG	-	0.0755216285	0.0	0.0	0.0228796844	0.0	0.0	0.128445748	0.104491482	0.034000977	0.0964028777	0.0535768645	0.09100310240000001	1.388527658641687	0.004782775349044097	0.0768895921890476	0.19373348001628685	-2.367854800318307	down
LIPID-P-0886	C47H86O6	TG(12:0_14:0_18:2)	GL	TG	LMGL03013218	0.48447837200000005	0.18883672399999998	0.053249475899999996	0.179684418	0.0892736893	0.0546571136	0.7018572829999999	0.636035106	0.556912555	0.803699897	0.68594622	0.215098242	1.4634389905352065	0.0029065511413725975	0.0768895921890476	0.2917531347396021	-1.777179937844259	down
LIPID-P-0827	C47H88O6	TG(12:0_16:0_16:1)	GL	TG	LMGL03013322	3.15521628	1.34167971	0.377358491	0.950690335	0.292448292	0.06714431929999999	3.81231672	2.97367062	2.71617	2.95991778	1.7716895000000001	1.32988625	1.1516686171428079	0.02606899185705719	0.10735470694279839	0.39737060918149464	-1.3314429247561481	down
LIPID-P-0791	C52H100O6	TG(16:0_16:0_17:0)	GL	TG	LMGL03010019	1.35368957	1.18935837	0.7389937109999999	0.9516765290000001	0.597402597	0.271238485	1.76930596	2.01342282	1.23106986	2.07605344	1.29883308	0.9451913129999999	1.2417081208128176	0.018160846956789153	0.09702507738792879	0.5466495380305855	-0.8713118903634298	down
LIPID-P-0789	C51H98O6	TG(14:0_16:0_18:0)	GL	TG	LMGL03014225	4.86513995	3.83933229	3.18658281	3.49112426	2.80904281	1.09518936	5.21994135	7.39287558	5.56912555	7.4614594	6.83916794	3.70217166	1.4196930571729425	0.00532536661681333	0.0768895921890476	0.5329984598801119	-0.9077967306206132	down
LIPID-P-0787	C50H96O6	TG(15:0_16:0_16:0)	GL	TG	LMGL03012900	1.62849873	1.30412102	0.64360587	0.9605522679999999	0.496392496	0.12691914	2.56109482	2.41610738	1.98339033	2.5282631	1.69457128	1.16856256	1.4101244969324047	0.00371035927167517	0.0768895921890476	0.41775371785513665	-1.259275427086116	down
LIPID-P-0785	C48H92O6	TG(14:0_15:0_16:0)	GL	TG	LMGL03014167	0.52519084	0.373500261	0.19475891	0.220907298	0.144877345	0.138587513	0.656891496	0.67114094	0.511968735	0.6700924970000001	0.5134449520000001	0.45294726	1.4765169240974403	0.002509814025168184	0.07675965682466	0.4596084155532368	-1.1215228805287338	down
LIPID-P-0829	C47H88O6	TG(12:0_14:0_18:1)	GL	TG	LMGL03013217	1.78524173	0.899321857	0.28301886800000003	0.566074951	0.25974026	0.056704196500000005	2.30694037	2.1683015	2.07132389	2.19938335	1.29477423	1.09203723	1.374835678427579	0.004909090717973615	0.0768895921890476	0.34583532433770825	-1.5318428585154644	down
LIPID-P-0885	C47H86O6	TG(10:0_16:0_18:2)	GL	TG	-	1.5043256999999999	0.703182055	0.146750524	0.6232741620000001	0.137950938	0.0810644831	1.69110459	1.92049561	1.25842697	1.54779034	0.994419077	0.332988625	1.099546970627946	0.04061054260164102	0.12233767818002139	0.4127120612512926	-1.2767924940680704	down
LIPID-P-0884	C47H86O6	TG(14:0_14:1_16:1)	GL	TG	LMGL03014140	1.09720102	0.325508607	0.118867925	0.451676529	0.0715728716	0.044626407400000005	1.44868035	1.44346928	0.6526624329999999	1.32168551	0.7711821409999999	0.477766287	1.2222735607254855	0.0197972256433028	0.1012764459138492	0.34493859640900454	-1.5355885287662572	down
LIPID-P-0851	C57H108O6	TG(16:0_18:0_20:1)	GL	TG	LMGL03010205	3.05343511	1.6400626	0.635220126	1.47731755	0.675324675	0.333674514	3.69501466	3.75838926	2.34489497	2.56937307	2.8817859	0.831437435	1.09067752623161	0.04438593545977518	0.12774166544524584	0.48598255455527484	-1.0410235689335183	down
LIPID-P-0850	C56H106O6	TG(17:0_17:0_19:1)	GL	TG	LMGL03012999	0.378625954	0.18967136199999998	0.0595387841	0.146745562	0.0717652718	0.0382804504	0.437927664	0.45018069200000005	0.308744504	0.275436793	0.399797057	0.08355739400000001	1.1037263138162203	0.042000357112471354	0.12420289091058043	0.4523457936393523	-1.1445020389751992	down
LIPID-P-0849	C56H106O6	TG(17:0_18:0_18:1)	GL	TG	LMGL03010119	2.66666667	1.21648409	0.465408805	1.23274162	0.392496392	0.186284545	3.22580645	2.76716572	2.40351734	2.11716341	2.43531202	0.721820062	1.1225620725723375	0.03424301792671839	0.11572814809873382	0.4506019311326157	-1.150074598381314	down
LIPID-P-0844	C54H102O6	TG(16:0_17:0_18:1)	GL	TG	LMGL03010051	7.71501272	3.75586854	1.59119497	3.17554241	1.17748918	0.548618219	8.99315738	7.9917398	8.57840743	8.01644399	6.87975647	2.06825233	1.1996001158266396	0.02079944591549881	0.10314391897583255	0.42240003087959677	-1.243318154722626	down
LIPID-P-0840	C52H98O6	TG(15:0_16:0_18:1)	GL	TG	LMGL03015010	10.0356234	3.81846635	1.66666667	4.29980276	1.4045214	0.497441146	13.2746823	13.588022699999998	8.67611138	11.675231199999999	6.63622527	2.87487073	1.1780281734668456	0.026256758376367505	0.10735470694279839	0.3829434419212095	-1.3847967630114941	down
LIPID-P-0838	C51H96O6	TG(14:0_16:0_18:1)	GL	TG	LMGL03014226	49.8727735	26.4997392	16.7714885	26.232741600000004	11.063011099999999	2.72262027	66.2756598	67.114094	57.4499267	67.83144909999999	58.853373899999994	22.7507756	1.3926836732209245	0.005174651442914628	0.0768895921890476	0.39133719770123615	-1.3535158459097762	down
LIPID-P-0837	C51H96O6	TG(16:0_16:0_16:1)	GL	TG	LMGL03010017	82.34096690000001	44.6531038	22.0125786	43.19526629999999	21.3564214	3.4493347	124.144673	116.675271	60.5764533	73.7923947	80.9741248	26.1633919	1.1163903076502693	0.0403758079280223	0.12233767818002139	0.449918795192604	-1.1522634586554896	down
LIPID-P-0836	C50H94O6	TG(14:0_15:0_18:1)	GL	TG	LMGL03014173	0.63307888	0.273343766	0.22641509399999998	0.39447731799999997	0.13968254	0.0722620266	1.13196481	0.8797108929999999	0.482657548	1.01336074	0.499238965	0.45087900700000005	1.2812749954447413	0.014126234722017463	0.0884840110418554	0.3901599347473419	-1.3578624586857866	down
LIPID-P-0835	C50H94O6	TG(15:0_16:0_16:1)	GL	TG	LMGL03015005	2.15776081	0.732394366	0.291404612	0.962524655	0.22895622899999998	0.163561924	3.65591398	3.30407847	1.44797264	2.58992806	1.53221715	1.25336091	1.259438225185093	0.01596070649901936	0.09258294133075567	0.3291335344255419	-1.6032550690793061	down
LIPID-P-0834	C49H92O6	TG(14:0_16:0_16:1)	GL	TG	LMGL03014221	10.6870229	7.15701617	2.13836478	4.2800789	2.000962	0.483111566	15.8162268	15.8595767	14.5774304	10.668037	9.27447996	4.42605998	1.263792136014758	0.013238531287200811	0.0864847083805137	0.3787294038182723	-1.4007606612646344	down
LIPID-P-0984	C56H102O6	TG(17:1_18:1_18:1)	GL	TG	LMGL03010161	6.64631043	3.07772561	1.25786164	4.01380671	0.7609427609999999	0.305015353	7.82013685	7.57872999	6.66340987	5.90955807	5.89548453	2.21302999	1.1642263485158337	0.027330142004051747	0.10744389232365337	0.44516371974259134	-1.1675920751640558	down
LIPID-P-0987	C56H102O6	TG(17:0_18:1_18:2)	GL	TG	LMGL03010164	6.22900763	1.76525822	0.77148847	2.14990138	0.45598845600000004	0.33162743100000003	6.43206256	5.16262261	4.0840254	4.52209661	4.74885845	1.80144778	1.0668367799305798	0.04897574957443458	0.13416303070390437	0.43748727044105495	-1.192687055402376	down
LIPID-P-0988	C57H104O6	TG(18:1_18:1_18:1)	GL	TG	LMGL03010250	180.49211200000002	121.71778799999998	76.8694969	145.95660700000002	41.750841799999996	21.6308598	172.694526	202.374806	183.032242	177.457862	175.883815	95.82885209999999	1.1068232890039202	0.04426155943665115	0.12774166544524584	0.5841695642012465	-0.7755409005678792	down
LIPID-P-0990	C57H104O6	TG(18:0_18:1_18:2)	GL	TG	LMGL03010252	113.791349	63.849765299999994	38.155136299999995	68.6390533	25.012025	17.6253838	135.288368	162.725865	123.30239399999999	112.43576599999999	115.67732099999999	57.2905895	1.3064856548564616	0.010901664875917165	0.08425845816394881	0.4628036170464997	-1.111527954999747	down
LIPID-P-1152	C59H102O6	TG(18:2_18:2_20:2)	GL	TG	LMGL03010663	2.78880407	1.18935837	0.475890985	0.8382643	0.526214526	0.45752303	3.72434018	3.63448632	2.56961407	2.86742035	4.00811771	0.839710445	1.327909309102761	0.011089607393188084	0.08425845816394881	0.35571105647586915	-1.4912222768693781	down
LIPID-P-1151	C59H102O6	TG(16:0_18:0_22:6)	GL	TG	LMGL03010853	0.769465649	0.46948356799999996	0.211740042	0.238658777	0.160846561	0.0524053224	0.7722385140000001	0.918946825	0.836345872	0.8119218909999999	0.830035515	0.351602896	1.3263206818334619	0.009595035215008535	0.08292457914210107	0.4208275620896506	-1.2486988978905451	down
LIPID-P-1150	C59H102O6	TG(18:0_18:2_20:4)	GL	TG	LMGL03010676	21.3740458	12.373500300000002	4.98951782	8.77712032	6.07984608	2.51791198	21.505376300000002	26.4326278	22.471910100000002	27.954779	27.8031456	11.540848	1.411054557537321	0.004756787290433851	0.0768895921890476	0.4074684292174951	-1.2952398116806032	down
LIPID-P-1149	C59H102O6	TG(16:0_18:1_22:5)	GL	TG	LMGL03010849	3.96946565	2.90036515	1.4129979	1.34516765	1.64694565	0.589559877	4.7311828	5.88538978	5.29555447	5.96094553	6.27092846	2.46122027	1.4884335916382425	0.0022350632724207316	0.07675965682466	0.3876626722226437	-1.3671262692434878	down
LIPID-P-1146	C57H98O6	TG(16:0_16:0_22:6)	GL	TG	LMGL03010526	5.72010178	5.75899844	2.13836478	1.69230769	1.56806157	0.160081883	5.53274682	5.24522457	7.30825598	6.33093525	6.1897514000000005	3.18510858	1.1234371026581698	0.035932366285549806	0.1177850786377175	0.5041993592594247	-0.9879338100781325	down
LIPID-P-1145	C57H98O6	TG(16:0_16:1_22:5)	GL	TG	LMGL03010525	1.61832061	0.9222743870000001	0.232704403	0.489151874	0.28090428100000003	0.0888433982	3.01075269	3.13887455	1.85832926	2.63103803	2.82090309	0.647362978	1.4577225597813845	0.004582306610338419	0.0768895921890476	0.25747018196537325	-1.9575227337433503	down
LIPID-P-1144	C57H98O6	TG(16:0_18:2_20:4)	GL	TG	LMGL03010399	25.2417303	15.524256699999999	5.22012579	6.48915187	5.77200577	2.59979529	35.581622700000004	32.834279800000004	27.747923800000002	39.8766701	34.0943683	11.416752800000001	1.421838471726445	0.004087295803958643	0.0768895921890476	0.33515022646383197	-1.5771201862011688	down
LIPID-P-1142	C57H98O6	TG(18:1_18:2_18:3)	GL	TG	LMGL03010373	26.259542	8.59676578	3.31236897	9.90138067	2.30880231	1.46571136	28.3479961	26.2261229	19.736199300000003	23.4326824	20.273972600000004	5.85315408	1.112238462039083	0.037794248519557205	0.12002140030904995	0.4185397414741885	-1.256563477833141	down
LIPID-P-1139	C56H96O6	TG(17:1_18:2_18:3)	GL	TG	LMGL03010254	0.221882952	0.0486176317	0.044444444400000005	0.09881656800000001	0.016373256399999998	0.022313203700000003	0.34213098700000005	0.270521425	0.150073278	0.261048304	0.17554540800000001	0.06204756980000001	1.177074325282048	0.027575552571844207	0.10744389232365337	0.35869660956346916	-1.4791639860265116	down
LIPID-P-1137	C55H94O6	TG(16:1_18:2_18:3)	GL	TG	LMGL03010193	4.90585242	1.11006781	0.532494759	1.61143984	0.346320346	0.374616172	7.29227761	6.40165204	4.02540303	4.02877698	4.18061898	0.7983453979999999	1.1610094178603432	0.03040718785616892	0.11099775679499212	0.33227697631149133	-1.5895417636750302	down
LIPID-P-1155	C61H106O6	TG(18:1_18:1_22:4)	GL	TG	LMGL03011221	3.21628499	1.82785603	0.9182389940000001	1.19526627	1.44107744	0.6734902759999999	5.59139785	4.25400103	4.37713727	4.35765673	6.4941654	1.66494312	1.445201641385607	0.0052935593622785776	0.0768895921890476	0.34676350968541014	-1.5279760047639368	down
LIPID-P-1128	C53H90O6	TG(16:0_18:2_16:4)	GL	TG	-	0.315521628	0.10432968199999999	0.011802935	0.0641025641	0.0240500241	0.0142681679	0.420332356	0.342798141	0.190327308	0.37821171600000003	0.24556062899999997	0.036194415699999996	1.1164914918397122	0.03848388432004038	0.12079153764903679	0.33101950500442906	-1.5950118659391848	down
LIPID-P-1125	C61H108O6	TG(16:0_18:1_24:4)	GL	TG	-	0.15857506400000002	0.137923839	0.0419287212	0.06252465480000001	0.07830687830000001	0.057932446299999996	0.269794721	0.24574083600000002	0.157498779	0.18684481	0.280060883	0.0527404343	1.2328235374108254	0.026784254881399735	0.10744389232365337	0.45040697833991256	-1.1506989150305116	down
LIPID-P-1124	C61H108O6	TG(18:0_18:1_22:4)	GL	TG	LMGL03011144	1.74656489	1.28325509	0.433962264	0.570019724	1.05820106	0.421699079	3.83186706	3.07692308	2.42305813	2.98047276	4.24150178	0.839710445	1.4352032958368384	0.007855911123924163	0.08178827275097007	0.3169972441001896	-1.6574577969210158	down
LIPID-P-1123	C61H108O6	TG(18:1_18:2_22:2)	GL	TG	LMGL03011214	0.0706361323	0.0381846635	0.0157023061	0.0378698225	0.0367484367	0.0376663255	0.158162268	0.135054208	0.12115290699999999	0.121274409	0.184069001	0.07280248190000001	1.6318256391104233	9.320634679440643e-4	0.060087024900127343	0.2988052017418598	-1.7427228314259968	down
LIPID-P-1117	C59H104O6	TG(18:2_18:2_20:1)	GL	TG	LMGL03010596	1.52671756	0.6864893059999999	0.322851153	0.7692307690000001	0.227032227	0.393039918	1.81427175	1.78007228	1.21934538	1.18602261	1.88330797	0.529472596	1.1847593954194784	0.0276453883266816	0.10744389232365337	0.4666109233228394	-1.0997080137992188	down
LIPID-P-1116	C59H104O6	TG(18:0_18:1_20:4)	GL	TG	LMGL03010615	8.20356234	5.94679186	2.85115304	2.82051282	3.36700337	1.65813715	9.01270772	9.64377904	9.555447000000001	11.4491264	12.0547945	5.19131334	1.4391730449076772	0.003444993043230815	0.0768895921890476	0.4366262011140669	-1.1955293885551137	down
LIPID-P-1114	C59H104O6	TG(16:0_18:1_22:4)	GL	TG	LMGL03010775	7.38931298	5.52947314	2.03773585	2.5443787	2.84752285	1.17502559	14.076246300000001	11.357769699999999	9.555447000000001	10.996916800000001	14.023338399999998	3.2885212	1.4215957443941567	0.0059813193629492944	0.0768895921890476	0.34003235025206724	-1.5562560857949084	down
LIPID-P-1113	C59H104O6	TG(18:0_18:3_20:2)	GL	TG	LMGL03010601	2.25954198	1.18935837	0.645702306	0.773175542	0.37710437700000005	0.530194473	3.4799608999999996	3.59318534	2.57938447	2.81603289	3.85591071	0.95966908	1.4375296523840526	0.005194026730763705	0.0768895921890476	0.33412573117978517	-1.58153700531225	down
LIPID-P-1111	C59H104O6	TG(18:1_18:2_20:2)	GL	TG	LMGL03010602	4.356234099999999	1.72352634	0.962264151	1.53846154	0.640692641	0.92937564	5.74780059	5.67888487	3.38055691	4.23432682	5.09386098	1.49534643	1.2834752027622498	0.014568182945713127	0.088600206971727	0.39602992021708777	-1.3363186642840454	down
LIPID-P-1109	C58H102O6	TG(19:1_18:2_18:2)	GL	TG	LMGL03013039	0.29618320600000003	0.07386541469999999	0.0432914046	0.0880670611	0.0264550265	0.0357215967	0.291300098	0.338668043	0.198339033	0.246659815	0.197869102	0.09234746640000001	1.1376391304224485	0.03444249894511734	0.11572814809873382	0.4128263240097533	-1.2763931272573072	down
LIPID-P-1108	C58H102O6	TG(17:0_18:1_20:4)	GL	TG	LMGL03010448	0.188295165	0.149817423	0.08155136269999999	0.09112426039999999	0.0802308802	0.053224155599999996	0.252199413	0.3242127	0.224719101	0.277492292	0.30035515	0.129472596	1.499101861499587	0.0025401334212917476	0.07675965682466	0.42708920559800756	-1.2273906596256905	down
LIPID-P-1156	C61H106O6	TG(18:0_18:0_22:6)	GL	TG	LMGL03011233	0.17180661600000002	0.194887846	0.0507337526	0.049901380700000005	0.046560846600000004	0.019959058300000002	0.18025415399999997	0.24574083600000002	0.234489497	0.256937307	0.302384576	0.0901758014	1.296550341815461	0.012914702368042852	0.08582859893441304	0.4075242486922292	-1.2950421890965174	down
LIPID-P-1157	C61H106O6	TG(18:0_18:1_22:5)	GL	TG	LMGL03011227	0.712468193	0.475743349	0.259958071	0.222879684	0.373256373	0.305015353	1.44281525	1.4104285	0.781631656	1.09969168	1.85489599	0.42812823200000005	1.4227385126329741	0.011855615610438502	0.08425845816394881	0.3347759822265215	-1.5787320662990365	down
LIPID-P-1160	C63H110O6	TG(18:1_18:1_24:4)	GL	TG	-	0.0545547074	0.0441314554	0.0	0.0154832347	0.0330928331	0.0	0.0908113392	0.0683531234	0.0595994138	0.0715313464	0.127853881	0.0297828335	1.3081406910512043	0.013558995730369498	0.0866533726376255	0.32876028328690465	-1.604892073744789	down
LIPID-P-1216	C59H96O6	TG(18:2_18:3_20:4)	GL	TG	LMGL03010876	0.6758269720000001	0.277516954	0.0813417191	0.176134122	0.141606542	0.0624360287	0.866080156	0.898296335	0.715192965	0.9352517990000001	0.9781836629999999	0.304033092	1.4641601610212913	0.0028044538982923287	0.0768895921890476	0.30122437476293706	-1.7310895787726008	down
LIPID-P-1215	C59H96O6	TG(16:1_18:2_22:6)	GL	TG	LMGL03011075	0.7043256999999999	0.29838289	0.09140461220000001	0.140236686	0.11043771	0.023132036800000002	0.850439883	0.861125452	0.8949682459999999	1.11408016	0.9497716890000001	0.227507756	1.412771350637761	0.004683253998840745	0.0768895921890476	0.279287355410286	-1.8401778370583404	down
LIPID-P-1207	C61H102O6	TG(18:2_18:2_22:4)	GL	TG	LMGL03011375	0.567938931	0.277516954	0.09832285119999999	0.182840237	0.156228956	0.214943705	0.930596285	0.795043882	0.535417684	0.816032888	1.05124302	0.27507755899999997	1.423197991367652	0.006705620074731384	0.07731432633931389	0.340143476508183	-1.5557846744517536	down
LIPID-P-1206	C61H102O6	TG(18:0_18:2_22:6)	GL	TG	LMGL03011388	3.01272265	2.04903495	0.7148846959999999	0.9822485209999999	0.636844637	0.136949846	3.12805474	2.93236964	3.6345872000000004	3.90544707	3.7950279	1.36091003	1.3154439425148732	0.009501085043351521	0.08292457914210107	0.4016062076674218	-1.316146525544421	down
LIPID-P-1205	C61H102O6	TG(18:1_18:1_22:6)	GL	TG	LMGL03011389	0.526208651	0.362023996	0.20649895199999999	0.135108481	0.12025012	0.207778915	0.5200391010000001	0.6350025810000001	0.640937958	0.793422405	0.886859462	0.230610134	1.3405297376877638	0.011866549320574883	0.08425845816394881	0.4202651901320583	-1.2506281294838817	down
LIPID-P-1204	C61H102O6	TG(18:1_18:2_22:5)	GL	TG	LMGL03011382	1.25597964	0.738654147	0.333333333	0.34516765299999996	0.442520443	0.264073695	1.75171065	1.59628291	1.79579873	2.07605344	2.07001522	0.744570838	1.515628456940847	0.0016056578569625085	0.07675965682466	0.33681318308842945	-1.569979487349786	down
LIPID-P-1202	C59H98O6	TG(16:1_16:1_24:6)	GL	TG	-	0.708396947	0.36515388600000004	0.114884696	0.18619329399999998	0.225108225	0.0685772774	0.944281525	0.522457408	0.603810454	0.914696814	0.929477423	0.27507755899999997	1.233154653801449	0.017801728648802397	0.0964339472864545	0.3981846041213455	-1.3284906548113335	down
LIPID-P-1200	C59H98O6	TG(16:0_18:2_22:6)	GL	TG	LMGL03010999	4.01017812	2.48304643	0.821802935	1.03155819	0.713804714	0.18321392	5.08308895	5.01806918	4.70933073	6.536485099999999	5.66210046	1.6918304	1.4091267874159423	0.004695486176057505	0.0768895921890476	0.3220666514513043	-1.6345688109956233	down
LIPID-P-1197	C57H94O6	TG(16:1_16:1_22:6)	GL	TG	LMGL03010649	0.29516539399999997	0.186124152	0.0628930818	0.08540433929999999	0.0756132756	0.0176458547	0.43010752700000005	0.503871967	0.48656570600000004	0.684480987	0.426179604	0.19234746600000002	1.5095145816796598	0.002188883210063517	0.07675965682466	0.2654055306398585	-1.9137296603376548	down
LIPID-P-1183	C61H104O6	TG(18:1_18:2_22:4)	GL	TG	LMGL03011298	2.19847328	0.932707355	0.44234800799999996	0.562130178	0.806156806	0.517911975	3.22580645	3.15952504	2.38397655	3.02158273	3.6123795	1.07549121	1.480014448412956	0.00302725597511671	0.0768895921890476	0.3313190501984255	-1.5937069369358245	down
LIPID-P-1182	C61H104O6	TG(18:1_18:1_22:5)	GL	TG	LMGL03011305	0.549618321	0.37767344799999997	0.173375262	0.266272189	0.18989899	0.174616172	0.588465298	0.7330924109999999	0.7073766490000001	0.645426516	0.598680873	0.285418821	1.3588658497257948	0.006988828343955643	0.0776804253862656	0.4865739970734446	-1.0392688713959977	down
LIPID-P-1181	C61H104O6	TG(18:0_18:1_22:6)	GL	TG	LMGL03011311	2.11704835	1.3771518	0.545073375	0.5502958579999999	0.46368446399999996	0.17277379699999998	1.76539589	1.98657718	2.57938447	2.672148	2.41501776	0.9886246120000001	1.2772031903435326	0.012958609559901038	0.08582859893441304	0.4212110374653846	-1.247384853471645	down
LIPID-P-1177	C59H100O6	TG(16:0_18:1_22:6)	GL	TG	LMGL03010925	7.1653944	5.9676578000000005	2.07756813	2.5443787	1.65848966	0.305015353	7.91788856	7.43417656	7.77723498	9.02363823	9.25418569	3.8262668	1.3007260680420578	0.01162491895411765	0.08425845816394881	0.4359280541551053	-1.1978380435513143	down
LIPID-P-1176	C59H100O6	TG(18:1_18:2_20:4)	GL	TG	LMGL03010741	16.2035623	8.51330203	3.50104822	5.12820513	3.42472342	1.93244626	19.5307918	18.8538978	18.6223742	28.3658787	26.585489600000002	8.74870734	1.447985245388413	0.003800635197034284	0.0768895921890476	0.320637930279495	-1.640982993820027	down
LIPID-P-1174	C58H98O6	TG(15:0_18:1_22:6)	GL	TG	LMGL03015165	0.0635114504	0.0258737611	0.0131236897	0.023668639100000003	0.0292448292	0.0	0.112805474	0.0669075891	0.111968735	0.127029805	0.057229832599999995	0.0419855222	1.3665865871188323	0.006716032484490554	0.07731432633931389	0.30008549879345836	-1.7365544904604608	down
LIPID-P-1171	C57H96O6	TG(16:0_16:1_22:6)	GL	TG	LMGL03010586	1.50839695	1.58789776	0.477987421	0.489151874	0.407888408	0.0358239509	2.40469208	2.84976768	2.55984367	2.91880781	2.21207509	0.9741468459999999	1.4627528610028413	0.00250172023652246	0.07675965682466	0.32380476183092693	-1.6268038930042958	down
LIPID-P-1170	C57H96O6	TG(16:0_18:2_20:5)	GL	TG	LMGL03010451	1.44732824	0.707355243	0.20691823899999998	0.32938856	0.278980279	0.0659160696	1.62658847	1.69127517	1.28578407	1.81911614	1.69254186	0.492244054	1.3285853103822662	0.009433154696232614	0.08292457914210107	0.35270044482312685	-1.5034846996060032	down
LIPID-P-1167	C55H92O6	TG(16:2_18:2_18:3)	GL	TG	-	0.20050890600000001	0.0678142932	0.0	0.09822485210000001	0.0	0.0	0.291300098	0.340733092	0.194235467	0.217882837	0.219178082	0.0535677353	1.3033314115149586	0.012464858944942108	0.08488393380111985	0.27834216696680414	-1.8450686110626555	down
LIPID-P-1164	C55H92O6	TG(14:0_18:3_20:4)	GL	TG	LMGL03014409	0.44173028	0.126238915	0.0331236897	0.170216963	0.0398268398	0.0272262027	0.674486804	0.650490449	0.353688324	0.501541624	0.35312024399999997	0.0525336091	1.165297016852493	0.03201967133721619	0.1117395772048551	0.32421033948082306	-1.6249979939151598	down
LIPID-P-1106	C57H100O6	TG(16:1_18:1_20:3)	GL	TG	LMGL03010352	1.5307888	0.772039645	0.400419287	0.6686390529999999	0.346320346	0.0812691914	3.42130987	2.39545689	2.12994626	1.97738952	1.91983765	0.556359876	1.3382281371747635	0.010736323502137917	0.08425845816394881	0.30640196625706395	-1.7065025394645272	down
LIPID-P-1218	C61H100O6	TG(18:2_20:3_20:4)	GL	TG	LMGL03011240	1.43918575	0.930620762	0.381551363	0.504930966	1.000481	0.23541453399999998	1.34115347	1.8358286	1.11577919	1.82322713	2.55707763	0.8417786970000001	1.2409028652732197	0.024761954780917774	0.10636408910775132	0.4721237717073717	-1.0827629695795817	down
LIPID-P-1105	C57H100O6	TG(16:0_18:1_20:4)	GL	TG	LMGL03010355	37.2519084	26.708398499999998	10.5870021	11.7751479	10.7166907	2.8863868999999998	41.2512219	40.4749613	41.8172936	48.7153135	50.126839200000006	16.483971	1.327286214866782	0.009129768460561414	0.08292457914210107	0.41832671169054847	-1.2572979726092075	down
LIPID-P-1044	C55H98O6	TG(16:1_18:1_18:2)	GL	TG	LMGL03010142	311.450382	135.837246	65.408805	147.337278	44.8292448	28.0450358	316.715543	336.60299399999997	230.581339	287.76978399999996	265.854896	87.4870734	1.1037862480494116	0.041486717825998005	0.12382898283036557	0.4805917394140496	-1.0571162437745687	down
LIPID-P-1043	C54H96O6	TG(16:1_17:1_18:2)	GL	TG	LMGL03010089	0.616793893	0.21491914399999998	0.0834381551	0.325443787	0.0661856662	0.0354145343	1.14956012	0.9808982959999999	0.49633610200000006	0.848920863	0.448503298	0.158634953	1.1684512528976505	0.03244379129876251	0.11241265552180378	0.3287394799265731	-1.6049833677846452	down
LIPID-P-1042	C54H96O6	TG(15:0_18:2_18:2)	GL	TG	LMGL03012907	1.67938931	0.464267084	0.16457023099999998	0.49506903399999996	0.12121212099999999	0.143295803	1.73020528	1.78626742	1.24084025	1.41829394	1.01471334	0.38883143700000006	1.0897198427397035	0.042331508048329504	0.12440399818242787	0.4047687284524689	-1.3048302600163402	down
LIPID-P-1040	C53H94O6	TG(14:0_16:0_20:4)	GL	TG	LMGL03014237	4.27480916	2.21178925	0.937106918	0.873767258	0.7291967290000001	0.165813715	5.29814272	5.01806918	3.94723986	5.15930113	5.54033486	1.9089968999999998	1.3912162137447042	0.005373820166743344	0.0768895921890476	0.34208298871222853	-1.5475817321165928	down
LIPID-P-1038	C53H94O6	TG(16:1_16:1_18:2)	GL	TG	LMGL03010064	66.97201020000001	16.755346900000003	8.6163522	28.2051282	4.57912458	3.64380757	107.526882	113.78420200000001	54.7142159	83.4532374	56.012176600000004	13.2368149	1.2228587470411658	0.02442565715551657	0.10636408910775132	0.3003580619383824	-1.7352447069929162	down
LIPID-P-1036	C53H94O6	TG(14:0_18:2_18:2)	GL	TG	LMGL03012793	14.412213699999999	2.73343766	1.36897275	4.1025641	0.9870129870000001	0.784032753	16.2463343	19.4734125	11.7830972	15.2723535	13.820395699999999	3.26783868	1.285379282224466	0.014038368995793372	0.0884840110418554	0.305374229179694	-1.711349778015908	down
LIPID-P-1033	C51H90O6	TG(14:0_16:1_18:3)	GL	TG	LMGL03014253	2.89058524	0.5779864370000001	0.22851153	0.962524655	0.187974988	0.0839303992	5.92375367	7.68198245	2.09086468	3.57656732	2.51648909	0.308169597	1.1514535430541952	0.048689404958430056	0.1337575414625053	0.22316734094584492	-2.1638021810846664	down
LIPID-P-1032	C51H90O6	TG(12:0_18:1_18:3)	GL	TG	LMGL03013463	1.67124682	0.294209703	0.23899371100000003	0.652859961	0.08638768640000001	0.0648925281	2.6001955000000003	2.58131131	1.20371275	2.09660843	1.54642314	0.289555326	1.2316439532233758	0.02269719829849507	0.10537895963932636	0.29159205712280517	-1.7779766732527242	down
LIPID-P-1029	C51H90O6	TG(16:1_16:1_16:2)	GL	TG	-	1.26819338	0.260824204	0.153668763	0.414201183	0.091005291	0.0804503582	2.38514174	2.49870934	1.30727894	1.79650565	1.67833587	0.306101344	1.382979640316534	0.009278293070018923	0.08292457914210107	0.22746957484030358	-2.1362545041360916	down
LIPID-P-1046	C55H98O6	TG(16:0_16:0_20:4)	GL	TG	LMGL03010160	22.1882952	17.0683359	6.89727463	5.12820513	6.58008658	1.12998976	22.28739	19.4734125	19.0522716	22.4049332	24.759005600000002	9.26577042	1.1233590295976261	0.037278329339627714	0.1193830250231805	0.503162629967492	-0.990903318064865	down
LIPID-P-1017	C63H116O6	TG(18:1_18:1_24:1)	GL	TG	-	0.0401017812	0.0267083985	0.015283018899999999	0.021499013799999998	0.025012025	0.00824974411	0.058846529800000005	0.0720702117	0.044357596500000006	0.040698869500000005	0.08483003550000001	0.016835573899999998	1.2670601201676608	0.027757292589594626	0.10744389232365337	0.4308477875771863	-1.214749819292445	down
LIPID-P-1009	C61H112O6	TG(18:1_18:1_22:1)	GL	TG	LMGL03010976	0.325699746	0.16400626	0.0698113208	0.13905325400000002	0.103896104	0.0562947799	0.478983382	0.40268456399999997	0.261846605	0.310380267	0.627092846	0.110237849	1.2203460847526508	0.02987476695106896	0.11006685021619757	0.39190921226737285	-1.3514086093770716	down
LIPID-P-1001	C59H108O6	TG(20:1_18:2_18:0)	GL	TG	LMGL03010483	2.5648855	1.19353156	0.649895178	1.06508876	0.479076479	0.501535312	2.99120235	3.05627259	2.18856864	1.9979445	3.10502283	0.903826267	1.2212586778052215	0.021588111657990926	0.10528762720941212	0.4531409513985206	-1.1419682184481827	down
LIPID-P-0999	C59H108O6	TG(18:1_18:1_20:1)	GL	TG	LMGL03010484	9.38422392	5.32081377	2.47379455	6.90335306	1.56421356	1.14227226	10.0097752	13.2782654	9.36003908	10.339157199999999	10.5936073	4.38469493	1.2658976801841884	0.01625172296730328	0.09301274650992371	0.4621482268829364	-1.1135724469444148	down
LIPID-P-0994	C58H106O6	TG(18:1_18:1_19:1)	GL	TG	LMGL03013031	1.40458015	0.613458529	0.22851153	0.802761341	0.15584415599999998	0.0832139202	1.97458456	2.19927723	1.09428432	1.22302158	1.29883308	0.391933816	1.1365718637107827	0.03700571162072469	0.1193830250231805	0.4019061252123288	-1.3150695300656916	down
LIPID-P-0991	C57H104O6	TG(16:0_18:1_20:2)	GL	TG	LMGL03010271	4.78371501	2.54564424	2.03983229	2.11045365	1.2987013	0.960081883	5.4740958	6.31905008	3.81045432	4.35765673	5.33739219	2.29576008	1.2637458653226448	0.016640336242209723	0.09301274650992371	0.49786999509306407	-1.0061590231162978	down
LIPID-P-1027	C49H86O6	TG(14:1_16:1_16:2)	GL	TG	-	0.16732824400000001	0.0623891497	0.0	0.0796844181	0.0	0.0	0.312805474	0.311822406	0.11216414300000001	0.28365878699999997	0.209030949	0.0401240951	1.2893752895863788	0.01766453005795471	0.0964339472864545	0.24369910614450435	-2.0368271354274867	down
LIPID-P-1048	C55H98O6	TG(16:0_18:2_18:2)	GL	TG	LMGL03010141	150.636132	62.3891497	27.4633124	72.18934909999999	23.472823499999997	13.2446264	155.620723	163.345379	110.99169499999999	115.51901299999999	124.80974099999999	51.0858325	1.0988246044643495	0.04223307995358951	0.12440399818242787	0.4843481689786645	-1.0458836071430697	down
LIPID-P-1049	C56H100O6	TG(17:1_18:1_18:2)	GL	TG	LMGL03010190	4.68193384	1.71517997	0.7148846959999999	2.84023669	0.465608466	0.186898669	5.57184751	5.49303046	4.22081094	3.98766701	3.6123795	1.34022751	1.1095175636142198	0.03780162575633864	0.12002140030904995	0.43774286131131296	-1.1918444434352549	down
LIPID-P-1101	C56H98O6	TG(17:1_18:2_18:2)	GL	TG	LMGL03010218	1.06870229	0.309859155	0.11530398300000001	0.333333333	0.057046657	0.0388945752	1.35874878	1.19772845	0.736687836	0.9239465570000001	0.775240994	0.25853154100000003	1.1348582451949714	0.03254968308800937	0.11241265552180378	0.3662506989932342	-1.4490965819514932	down
LIPID-P-1098	C55H96O6	TG(16:0_16:1_20:4)	GL	TG	LMGL03010185	8.81424936	5.2790819	1.57232704	1.75542406	2.02020202	0.259979529	11.202346	10.9860609	8.24621397	9.8663926	11.486555000000001	3.0196484	1.319216148629091	0.010074811882846823	0.08292457914210107	0.35946477551907846	-1.4760776891010543	down
LIPID-P-1095	C55H96O6	TG(16:1_18:2_18:2)	GL	TG	LMGL03010163	41.526717600000005	12.7282212	5.16771488	15.6804734	3.46320346	1.72978506	52.8836755	47.8058854	29.9951148	38.5405961	31.659056300000003	9.89658738	1.144765243054476	0.031224688508458616	0.11150017883415662	0.3809458527929153	-1.3923421456167202	down
LIPID-P-1092	C54H94O6	TG(15:0_18:2_18:3)	GL	TG	LMGL03015166	0.476335878	0.0972352634	0.0761006289	0.106706114	0.0581048581	0.0325486182	0.604105572	0.43366029899999997	0.40644846100000004	0.419321686	0.409944191	0.0659772492	1.1448309353376513	0.030532992044951295	0.11099775679499212	0.3620631602558457	-1.4656867040992998	down
LIPID-P-1090	C53H92O6	TG(14:0_16:1_20:4)	GL	TG	LMGL03014262	1.50025445	0.6948356809999999	0.21802935	0.32938856	0.211640212	0.026407369500000003	2.50244379	2.14765101	1.20566683	2.46659815	1.74733638	0.42399172700000004	1.3172167658437075	0.012285876526490984	0.08425845816394881	0.28403318781688097	-1.8158685838142246	down
LIPID-P-1089	C53H92O6	TG(12:0_16:0_22:5)	GL	TG	LMGL03013345	2.72773537	0.747000522	0.37106918200000005	0.7001972390000001	0.20586820600000003	0.0716479017	4.45747801	3.61383583	2.38397655	4.27543679	2.86149163	0.597724922	1.312614228886909	0.012185764977985993	0.08425845816394881	0.2651750050339298	-1.9149832991239928	down
LIPID-P-1088	C53H92O6	TG(14:1_18:2_18:2)	GL	TG	LMGL03012851	2.5648855	0.434011476	0.166247379	0.773175542	0.10043289999999999	0.0433981576	5.00488759	4.35725348	1.95017098	3.8643370999999997	2.43531202	0.434332989	1.2641890280305503	0.020028847496741716	0.1012764459138492	0.22620438959010103	-2.144301169191706	down
LIPID-P-1087	C53H92O6	TG(14:0_18:2_18:3)	GL	TG	LMGL03014382	7.75572519	1.29786124	0.7044025159999999	2.56410256	0.355940356	0.17932446300000002	14.0175953	12.617449699999998	5.6863703	9.94861254	5.98680873	1.1540848	1.195712650581859	0.028887897018181855	0.10993492040219607	0.2602128430012719	-1.9422359257717283	down
LIPID-P-1086	C53H92O6	TG(16:1_16:1_18:3)	GL	TG	LMGL03010078	2.00508906	0.434011476	0.20125786199999998	0.911242604	0.17027417	0.0219037871	4.72140762	4.75993805	1.70004885	3.04213772	1.96854389	0.36608066200000006	1.2309840390834632	0.029851309787622828	0.11006685021619757	0.22609877452717383	-2.1449749222953125	down
LIPID-P-1083	C51H88O6	TG(14:1_16:1_18:3)	GL	TG	LMGL03014659	0.289058524	0.08012519559999999	0.0	0.044970414199999996	0.0	0.0	0.707722385	0.877645844	0.306790425	0.39054470700000005	0.359208524	0.0	1.2421701635493756	0.03173448037582492	0.11150017883415662	0.1567630382191948	-2.673342655739363	down
LIPID-P-1081	C51H88O6	TG(16:0_16:2_16:3)	GL	TG	-	0.496692112	0.221178925	0.0794549266	0.18737672600000002	0.048100048099999994	0.0	1.65591398	1.22250903	0.8910600879999999	1.23741007	1.05124302	0.177042399	1.473260803119534	0.0061219430064405585	0.0768895921890476	0.16564124399794036	-2.5938661521060538	down
LIPID-P-1075	C63H114O6	TG(18:1_24:1_18:2)	GL	TG	-	0.177913486	0.0778299426	0.055555555599999994	0.0540433925	0.0654160654	0.0601842375	0.293255132	0.227155395	0.13229115800000002	0.14265159300000002	0.34297311	0.071975181	1.1968355478257475	0.03719457817883919	0.1193830250231805	0.40563665467742616	-1.301740069932694	down
LIPID-P-1071	C61H110O6	TG(18:1_18:1_22:2)	GL	TG	LMGL03011138	0.154300254	0.1114241	0.0551362683	0.07416173570000001	0.06637806639999999	0.061003070599999994	0.283479961	0.229220444	0.153199805	0.189516958	0.259766616	0.0963805584	1.3968690605909493	0.008123838379526568	0.08178827275097007	0.43118097546942136	-1.213634569861439	down
LIPID-P-1070	C61H110O6	TG(18:0_18:1_22:3)	GL	TG	LMGL03010982	0.26870229	0.0989045383	0.053039832300000006	0.06252465480000001	0.058874458899999996	0.0313203685	0.30498533699999997	0.284976768	0.201270151	0.19013360699999998	0.34906139	0.0725956567	1.1771563382806618	0.029271650366064664	0.1099951550871593	0.40866484704986	-1.2910099454069504	down
LIPID-P-1069	C61H110O6	TG(18:1_22:1_18:2)	GL	TG	-	0.200101781	0.0799165363	0.0538784067	0.0656804734	0.061952862000000004	0.0601842375	0.31085044	0.293236964	0.1901319	0.196916752	0.474885845	0.07714581179999999	1.2805690627892965	0.02643141344121159	0.10735470694279839	0.33808010145143313	-1.564562989576358	down
LIPID-P-1065	C59H106O6	TG(18:1_18:2_20:1)	GL	TG	LMGL03010538	4.58015267	1.91549296	1.08595388	2.38658777	0.708032708	0.892528147	5.41544477	6.69075891	3.55642404	4.43987667	4.83003551	1.65046536	1.23129847234639	0.021776137995741907	0.10528762720941212	0.4351933884769506	-1.200271455771468	down
LIPID-P-1062	C59H106O6	TG(18:0_18:1_20:3)	GL	TG	LMGL03010551	1.49211196	1.06207616	0.29979035600000004	0.500986193	0.365560366	0.378710338	1.87878788	2.20960248	1.43038593	1.68550874	1.83663115	0.38262668	1.226223823353416	0.022800177953611358	0.10537895963932636	0.4349993875870163	-1.2009147250197816	down
LIPID-P-1060	C59H106O6	TG(16:0_18:1_22:3)	GL	TG	LMGL03010636	5.76081425	2.9838289000000002	1.27253669	2.4260355	1.36411736	1.21392016	6.56891496	8.59060403	5.2369321	6.49537513	6.7376966	2.21302999	1.3166260124409528	0.01213167741694335	0.08425845816394881	0.4190899275402365	-1.25466824691531	down
LIPID-P-1056	C57H102O6	TG(16:0_18:0_20:4)	GL	TG	LMGL03010315	58.829516500000004	20.8659364	10.8805031	20.907297800000002	7.02260702	7.32855681	53.7634409	57.4083634	49.0473864	45.015416200000004	52.562151199999995	16.690796300000002	1.1383706597753125	0.034706476679041164	0.11572814809873382	0.4584339639917751	-1.12521416190219	down
LIPID-P-1054	C57H102O6	TG(16:0_16:1_22:3)	GL	TG	LMGL03010369	0.162442748	0.0845070423	0.0635220126	0.06074950690000001	0.0371332371	0.0214943705	0.215053763	0.1937016	0.162774792	0.145529291	0.227295789	0.0273009307	1.1667558686141897	0.03375532442809771	0.11534063152639748	0.44238788634694504	-1.1766162132624347	down
LIPID-P-1053	C57H102O6	TG(18:1_18:1_18:2)	GL	TG	LMGL03010288	189.312977	102.973396	68.9727463	122.28796799999999	32.8042328	22.517912	186.70576699999998	168.30149699999998	176.844162	176.772867	175.545408	104.44674300000001	1.1726983973434162	0.031694645938589276	0.11150017883415662	0.5450741137985764	-0.8754756882269185	down
LIPID-P-1104	C57H100O6	TG(18:1_18:2_18:2)	GL	TG	LMGL03010327	122.137405	45.592070899999996	28.5115304	50.887574	16.161616199999997	14.0225179	112.41446699999999	114.610222	97.41084509999999	99.1778006	93.8609843	49.8448811	1.149938039778913	0.03403482346882622	0.11572814809873382	0.4888124963003522	-1.0326469273246197	down
LIPID-P-1000	C59H108O6	TG(16:1_18:1_22:1)	GL	TG	LMGL03010633	0.309414758	0.15983307300000002	0.0540880503	0.121499014	0.0925444925	0.0573183214	0.404692082	0.40268456399999997	0.23644357600000002	0.22610483	0.328767123	0.09058945189999999	1.1160830676760134	0.04090866411491072	0.12285303788546169	0.4704353001567592	-1.0879317748271846	down
