# Supplementary material for: Integrated Lipidomics and Flavoromics Analyses Reveal the Flavor Differences Between Breast and Leg Muscles of Xichuan Black-Boned Chicken
Source: Animals (Basel). 2026 Mar 26;16(7):1015. doi: 10.3390/ani16071015 (PMC13072344; doi:10.3390/ani16071015)
Supplement: Supplementary file 1 [file animals-16-01015-s001.zip › Table S2.xlsx]

## Sheet: Sheet1
Index	Formula	Compounds	Class I	CAS	Odor	LM-1	LM-2	LM-3	LM-4	LM-5	LM-6	BM-1	BM-2	BM-3	BM-4	BM-5	BM-6	VIP	P-value	FDR	Fold_Change	Log2FC	Type
AMW1963	C12H22O2	.delta.-Dodecalactone	Ester	713-95-1	peachy, oily, creamy, soapy	3.0128e+06	2.70195e+06	1.26398e+07	6.39237e+06	5.11284e+06	2.18282e+07	90132.6	602015	25975.5	51596.4	10332	61227	1.47118	0.0378674	0.154912	0.0162761	-5.9411	down
AMW0686	C10H22	5-methyl-Nonane	Hydrocarbons	15869-85-9	-	9	9	9	9	9	9	33219.8	9	15509.5	44979.6	9	20795.7	1.6822	0.0481816	0.161804	2120.79	11.0504	up
AMW1829	C16H34O	Octane, 1,1'-oxybis-	Hydrocarbons	629-82-3	-	2.61724e+06	3.75807e+06	9.82494e+06	4.82985e+06	5.07073e+06	1.38595e+07	71317.5	495993	15219.6	38067.1	10971.1	52094.2	1.49368	0.0135523	0.154912	0.0171085	-5.86914	down
AMW0420	C10H18	trans-3-methyl-6-(1-methylethyl)-Cyclohexene	Hydrocarbons	1124-26-1	-	9	9	9	9	9	9	10694.7	9	4495.79	11245.6	9	6631.36	1.42354	0.0416046	0.155689	612.694	9.25902	up
AMW1401	C20H38	Neophytadiene	Terpenoids	504-96-1	-	124660	132850	582770	259153	293847	597123	3817.37	26230.5	2585.31	3523.67	1969.08	2182.38	1.33253	0.0129328	0.154912	0.0202513	-5.62584	down
AMW0306	C13H22O3	2-Hydroxy-1,1,10-trimethyl-6,9-epidioxydecalin	Alcohol	108511-85-9	-	893757	901455	3.41457e+06	1.73619e+06	1.05194e+06	4.96658e+06	24010.3	166772	10769.2	11899.7	9	28775.2	1.68097	0.0268534	0.154912	0.0186845	-5.74201	down
AMW1217	C13H22O	5,9-Undecadien-2-one, 6,10-dimethyl-, (E)-	Ketone	3796-70-1	fresh, green, fruity, waxy, rose, woody, magnolia, tropical	320081	267227	1.06768e+06	557968	287926	1.55001e+06	14319.4	55840.3	6683.22	16370.3	8321.62	23052.1	1.11359	0.0282035	0.154912	0.0307554	-5.02302	down
AMW0066	C13H24O4	Oxalic acid, hexyl neopentyl ester	Ester	1000309-73-1	-	3.11237e+06	2.87796e+06	1.42971e+07	6.0044e+06	4.3825e+06	2.0001e+07	100622	673901	31090.5	64229.3	12086.3	74248.5	1.4173	0.0348683	0.154912	0.0188687	-5.72786	down
AMW2185	C12H10N2	8-Methyl-5H-pyrido[4,3-b]indole	Heterocyclic compound	88894-13-7	-	1.17597e+06	1.74238e+06	5.63413e+06	3.13365e+06	3.20408e+06	9.57751e+06	30347.4	183787	6980.99	15999.9	2943.55	16095.5	1.62897	0.0244277	0.154912	0.0104691	-6.57772	down
AMW1043	C15H30O	Pentadecanal	Aldehyde	2765-11-9	fresh, waxy	1.46934e+06	1.44034e+06	6.45821e+06	3.39125e+06	3.10347e+06	1.04314e+07	59419.4	285270	14372.7	24738.1	6156.84	40585.1	1.44609	0.0290113	0.154912	0.0163742	-5.93243	down
AMW1875	C14H26O	7-Tetradecenal, (Z)-	Hydrocarbons	65128-96-3	-	2.1829e+06	2.4608e+06	8.48879e+06	4.24596e+06	3.1522e+06	1.38237e+07	99932.8	474142	28552.1	34608	7159.15	53061.8	1.40421	0.0302362	0.154912	0.0203018	-5.62225	down
AMW0110	C15H28O4	Succinic acid, 3-methylbut-2-yl 2-methylpent-3-yl ester	Ester	1000389-59-7	-	2.27044e+06	2.8314e+06	9.37658e+06	4.25378e+06	3.10026e+06	1.22835e+07	49204.3	364061	14569.4	25322.1	8543.57	38787.1	1.52249	0.0211007	0.154912	0.0146702	-6.09097	down
AMW0670	C17H36	Hexadecane, 2-methyl-	Hydrocarbons	1560-92-5	-	1.28299e+07	1.61119e+07	4.7642e+07	2.55869e+07	2.36833e+07	7.40516e+07	473598	2.60256e+06	100828	217552	43879.7	291275	1.45289	0.0186792	0.154912	0.0186573	-5.74412	down
AMW1004	C15H32	Tetradecane, 4-methyl-	Hydrocarbons	25117-24-2	-	661117	551456	2.2932e+06	1.16154e+06	653064	3.35833e+06	26026.8	117383	22960.5	21474.3	14871.2	53921.9	1.12689	0.0295431	0.154912	0.0295709	-5.07968	down
AMW1908	C16H30O2	6-Pentadecenoic acid, 13-methyl-, (6Z)-	Acid	682751-34-4	-	341716	356066	1714769	852663	971130	3725535	3973.72	36104	765.879	2218.18	600	1574	1.8595	0.052618	0.164431	0.00568155	-7.4595	down
AMW0563	C15H30	1-Pentadecene	Hydrocarbons	13360-61-7	-	335806	360444	1.32628e+06	678314	378762	2.00054e+06	7511.17	64339.4	9	4589.18	9	9053.9	1.99058	0.029984	0.154912	0.0168325	-5.8926	down
AMW1014	C17H34	8-Heptadecene	Hydrocarbons	2579-04-6	-	1.55679e+06	1.49024e+06	6.71903e+06	3.61918e+06	2.90835e+06	1.02805e+07	45102.1	331330	15651.7	33964.3	10228.4	42269.7	1.41171	0.0270513	0.154912	0.018008	-5.79521	down
AMW2090	C8H16O	3-Cyclopentyl-1-propanol	Alcohol	767-05-5	-	156600	157447	117945	130078	9	9	319463	62347.8	223945	432788	128993	235470	1.14876	0.0538988	0.165837	2.49606	1.31965	up
AMW1826	C15H32O	n-Pentadecanol	Alcohol	629-76-5	-	7.1224e+06	6.3499e+06	3.10306e+07	1.58006e+07	1.606e+07	5.15717e+07	221114	1.26031e+06	62699.4	113240	18863.9	133262	1.51167	0.0307997	0.154912	0.0141438	-6.14368	down
AMW2236	C13H16O2	(1-hydroxycyclohexyl)phenyl-Methanone	Ketone	947-19-3	-	2.60205e+06	2.81918e+06	1.13655e+07	6.07091e+06	6.33268e+06	1.87169e+07	71190.1	403407	14924.8	38369.2	4284.62	46133.9	1.59116	0.0254909	0.154912	0.0120714	-6.37226	down
AMW1467	C14H26O	(Z)-9-Tetradecenal	Aldehyde	53939-27-8	-	1.50322e+06	1.73348e+06	5.76952e+06	2.78393e+06	1.95714e+06	8.57091e+06	57123.1	313139	14302.4	44748.6	3474.31	44873.6	1.39148	0.0259185	0.154912	0.0214023	-5.54609	down
AMW0167	C13H15FO2	Cyclohexanecarboxylic acid, 3-fluorophenyl ester	Ester	1010330-87-9	-	2.98269e+06	3.17734e+06	1.25551e+07	6.57211e+06	4.77879e+06	2.04437e+07	109733	653110	39459.3	66981.3	17224.3	77716.7	1.38493	0.0319325	0.154912	0.0190899	-5.71105	down
AMW0537	C14H28O	Tetradecanal	Aldehyde	124-25-4	fatty, waxy, amber, incense, dry, citrus, peel, musk	5.59054e+06	5.66056e+06	2.93897e+07	1.39425e+07	1.16396e+07	4.21542e+07	206943	1.44984e+06	47680.7	108852	19480	110656	1.47939	0.0314287	0.154912	0.0179323	-5.8013	down
AMW1957	C11H16O3	trans-3-Oxooctahydro-4a(2H)-naphthalenecarboxylic acid	Acid	71198-51-1	-	800396	760030	3.77238e+06	1.8108e+06	1.24627e+06	6.3563e+06	26336.6	123709	8183.32	8311.46	4493.99	15125.2	1.49374	0.0433712	0.155689	0.0126242	-6.30766	down
AMW0801	C14H28	octyl-Cyclohexane	Hydrocarbons	1795-15-9	-	68936.4	65123.7	280646	138512	71972.6	373529	1689.86	11607.3	9	1844.3	1346.96	7638.37	1.48611	0.0285808	0.154912	0.0241667	-5.37083	down
AMW1227	C13H22O	5,9-Undecadien-2-one, 6,10-dimethyl-, (Z)-	Ketone	3879-26-3	fatty, metallic	41704.9	35300.6	133327	68547.1	29618.2	197996	9	9	9	9	9	9	2.78692	0.0280114	0.154912	0.000106615	-13.1953	down
AMW1029	C5H9ClO2	(S)-2-Chloro-3-methylbutyric acid	Acid	26782-74-1	-	9	9	9	9	9	9	71212.8	9	23019.4	60104.1	9	23081.7	1.76457	0.0605577	0.166165	3285.85	11.6821	up
AMW1066	C12H22O	13-Oxabicyclo[10.1.0]tridecane	Hydrocarbons	286-99-7	-	280865	118659	811584	457023	167633	1.55099e+06	14828	53645.3	4646.38	11715.4	4039.26	7976.8	1.14501	0.0567532	0.165837	0.0285971	-5.12799	down
AMW1221	C13H12N2	5,7-Dimethylpyrimido-[3,4-a]-indole	Heterocyclic compound	38349-21-2	-	308825	361648	1.43075e+06	628593	579997	2.3181e+06	13818.6	52604.3	4636	3782.14	9	6262.14	1.68679	0.0347301	0.154912	0.0144125	-6.11654	down
AMW0496	C13H22O2	1,4,4,7a-Tetramethyl-2,4,5,6,7,7a-hexahydro-1H-indene-1,7-diol	Alcohol	121747-53-3	-	8.68629e+06	7.98361e+06	3.30016e+07	1.6596e+07	1.35852e+07	4.67087e+07	298417	1.88901e+06	105904	186358	42674.3	228269	1.36653	0.0223394	0.154912	0.0217336	-5.52393	down
AMW2285	C10H16	.alpha.-Phellandrene 1	Terpenoids	99-83-2	citrus, herbal, terpene, green, woody, peppery	9	9	9	9	9	9	10957.6	9	5293.44	12855.1	9	5875.12	1.43483	0.0448231	0.155829	648.135	9.34015	up
AMW0424	C12H26O	1-Dodecanol	Alcohol	112-53-8	earthy, soapy, waxy, fatty, honey, coconut	167227	113807	485505	259161	107678	730271	4997.27	23140.1	3415.55	4317.45	3317.36	6318.41	1.1851	0.0307131	0.154912	0.0244178	-5.35592	down
AMW0842	C15H24O	2,6,10-Dodecatrienal, 3,7,11-trimethyl-	Terpenoids	19317-11-4	floral, minty	1.82902e+06	1.77322e+06	6.59902e+06	3.50714e+06	2.50553e+06	1.10242e+07	91867.2	379459	31997.1	50290.9	15008.5	57727.9	1.284	0.0307975	0.154912	0.0229954	-5.44251	down
AMW1882	C14H24O	1-(Cyclododec-1-en-1-yl)ethanone	Ketone	65938-08-1	-	94402.5	57951.8	188423	142598	144543	761212	5325.92	12551.6	2841.18	1593.87	9	3925.69	1.4429	0.0883365	0.202813	0.0188947	-5.72587	down
AMW0599	C13H20O	3,5,9-Undecatrien-2-one, 6,10-dimethyl-	Ketone	141-10-6	sweet, waxy, citrus, floral, balsamic, dry, dusty, powdery, spicy	38713.4	27125.2	97157	59841.7	31687.2	157094	9	9	9	9	9	9	2.73416	0.0206893	0.154912	0.00013119	-12.8961	down
AMW0974	C14H29Cl	1-chloro-Tetradecane	Halogenated hydrocarbons	2425-54-9	-	3.69817e+06	5.09923e+06	1.52397e+07	7.33056e+06	6.73075e+06	2.14463e+07	101535	748980	24059	56477.8	12146.5	74917.7	1.50181	0.0182191	0.154912	0.0170983	-5.87	down
AMW0036	C13H20N2	1,4-Methanocycloocta[d]pyridazine, 1,4,4a,5,6,9,10,10a-octahydro-11,11-dimethyl-, (1.alpha.,4.alpha.,4a.alpha.,10a.alpha.)-	Heterocyclic compound	1000221-85-9	-	9590.37	7626.33	39186.1	18933.4	6409.68	124069	9	9	9	9	9	9	2.413	0.12511	0.224977	0.000262372	-11.8961	down
AMW1918	C12H24O	Z-2-Dodecenol	Alcohol	69064-36-4	-	883013	859809	3.64248e+06	1.72164e+06	904139	4.87776e+06	29026.2	163881	9027.14	14425.3	7590.98	31619.5	1.35184	0.0297051	0.154912	0.0198288	-5.65626	down
AMW0500	C12H11N	Diphenylamine	Amine	122-39-4	sweet, floral, faint	219770	169657	952272	452796	296754	1.41759e+06	7222.22	48807.1	2105.76	3570.58	1815.46	6545.6	1.37501	0.0368509	0.154912	0.0199687	-5.64612	down
AMW0908	C15H28O2	Dodecyl acrylate	Ester	2156-97-0	-	4.34153e+06	3.9341e+06	1.27699e+07	7.66094e+06	8.01641e+06	1.96166e+07	143113	861488	44714.4	85222.7	16385.4	96534	1.38402	0.0126992	0.154912	0.0221418	-5.49708	down
AMW1269	C15H30	1-(1-methylethyl)-2-nonyl-Cyclopropane	Hydrocarbons	41977-39-3	-	27364	26428.6	101614	55250.3	23150.3	134499	2376.11	5420.77	9	3008.66	2190.61	4378.61	1.18162	0.0275421	0.154912	0.0471992	-4.40509	down
AMW1514	C13H28N2O	N-methyl-N-nitroso-1-Dodecanamine	Amine	55090-44-3	-	1.23072e+06	1.33832e+06	7.32087e+06	3.39503e+06	3.44422e+06	1.15265e+07	28749.9	182687	7608.29	11490.5	3523.9	17748.8	1.65815	0.0355415	0.154912	0.00891179	-6.81007	down
AMW0453	C12H23NO2	1-Hexyl-1-nitrocyclohexane	Nitrogen compounds	118252-09-8	-	454560	711006	1.65836e+06	886582	789300	1.97884e+06	16940.3	107823	3132.33	9385.06	9	10948.8	1.65952	0.00750211	0.154912	0.0228811	-5.4497	down
AMW2139	C14H20O	3-(4-tert-Butylphenyl)isobutyraldehyde	Aldehyde	80-54-6	floral, muguet, watery, green, powdery, cumin	21929.2	4329.75	14946.4	12823.7	2978.15	176761	9	9	9	9	9	9	2.33489	0.21878	0.29931	0.000230998	-12.0798	down
AMW0815	C15H32	3-methyl-Tetradecane	Hydrocarbons	18435-22-8	-	586572	325745	2.2891e+06	1.0746e+06	474551	3.30834e+06	21170.7	113859	7259.31	12365.1	5465.59	14734.6	1.29424	0.0435928	0.155689	0.0216971	-5.52636	down
AMW1556	C14H26O2	1-Dodecen-1-ol, acetate	Ester	56438-08-5	-	1.32561e+06	1.52586e+06	4.72703e+06	2.1603e+06	1.69594e+06	6.04887e+06	26468.3	220211	6145.35	13427.4	9	23721.6	1.80047	0.0164517	0.154912	0.0165859	-5.9139	down
AMW0824	C16H32O	2-Hexadecanone	Ketone	18787-63-8	fruity	622779	738967	2.48865e+06	1.36764e+06	1.42158e+06	3.94847e+06	15282.3	104467	4110.78	9410.26	1118.21	10696	1.56599	0.0195113	0.154912	0.0137026	-6.1894	down
AMW0520	C6H12O3	ParAldehyde	Aldehyde	123-63-7	sweet, aromatic	9	9	9	9	9	9	19205.5	9	9	31833.2	13509.3	17255.1	1.55716	0.0411989	0.155689	1515.2	10.5653	up
AMW2083	C15H28	1-Pentadecyne	Hydrocarbons	765-13-9	-	164095	104776	510713	268344	111188	864208	9	9	9	9	9	9	3.20166	0.0398096	0.155689	2.66887e-05	-15.1934	down
AMW0739	C12H26O2S	Di(n-hexyl)sulfone	Sulfur compounds	16823-61-3	-	1.73984e+06	2.14032e+06	7.22317e+06	3.75261e+06	3.72026e+06	9.40827e+06	50498.9	326594	6461.81	22446.7	9	37567.6	1.8364	0.0136854	0.154912	0.0158509	-5.97929	down
AMW0519	C5H8O2	Acetylacetone	Ketone	123-54-6	-	9	9	9	9	9	9	109794	72162.8	39588.1	322065	9	9	1.99653	0.126311	0.224977	10067.2	13.2974	up
AMW0414	C11H20O2	Undecylenic Acid	Acid	112-38-9	sweet, woody	113707	94712.3	414279	230615	127551	637379	9313.61	25324.3	3046.96	4622.26	3076.16	8911.97	1.09375	0.0315163	0.154912	0.0335519	-4.89746	down
AMW0978	C12H23N	Dodecanenitrile	Nitrogen compounds	2437-25-4	dry, citrus, orange, peel, metallic, spicy	8615.16	17788	32394.1	35795.5	25154.4	56575.7	4178.2	3463.08	1411.53	9	9	4501.24	1.25335	0.00992264	0.154912	0.0769727	-3.69951	down
AMW0803	C18H36	Dodecylcyclohexane	Hydrocarbons	1795-17-1	-	1.20486e+06	1.33596e+06	7.40856e+06	3.39111e+06	3.64929e+06	1.4163e+07	21883.3	163634	5533.83	9574.75	5315.57	13939.3	1.71383	0.0507169	0.164431	0.00705816	-7.14649	down
AMW0435	C18H36	1-Octadecene	Hydrocarbons	112-88-9	-	4.37642e+06	5.43291e+06	1.92641e+07	9.95608e+06	1.20398e+07	3.20228e+07	131662	713910	32502.7	62341.5	13932.7	77506.2	1.55299	0.0232455	0.154912	0.0124182	-6.3314	down
AMW2084	C14H28O	Vinyl lauryl ether	Ether	765-14-0	-	36314.9	36159.5	131926	65759.4	29051.8	176959	9	9	9	9	9	9	2.77089	0.0246393	0.154912	0.000113405	-13.1062	down
AMW0533	C8H16O	Octanal	Aldehyde	124-13-0	lemon, citrus, greengrass	9	9	9	9	9	9	81296.3	9	42304.9	134005	9334.28	9	1.77278	0.0995167	0.205902	4943.67	12.2714	up
AMW2027	C13H26O	(E)-2-Tridecen-1-ol	Hydrocarbons	74962-98-4	mild, waxy, clean, watery, cilantro, rue, citrus, rind, laundered, cloth, fatty	3.93107e+06	4.43813e+06	1.54578e+07	7.34709e+06	5.03661e+06	2.29588e+07	100981	727533	29225.3	61987.9	10354.9	79012.2	1.48177	0.0274217	0.154912	0.0170543	-5.87372	down
AMW0881	C10H21I	1-iodo-Decane	Others	2050-77-3	-	66006.7	50782.4	229729	123597	48935.8	319432	9	9	9	9	9	9	2.94011	0.0278529	0.154912	6.4402e-05	-13.9225	down
AMW0061	C15H28O4	Oxalic acid, 6-ethyloct-3-yl propyl ester	Ester	1000309-34-0	-	598442	757148	2.71501e+06	1.48088e+06	1.28826e+06	4.58834e+06	9	9	9	9	9	9	3.75209	0.0273389	0.154912	4.7252e-06	-17.6912	down
AMW1565	C4H5NS	isothiocyanato-Cyclopropane	Others	56601-42-4	-	9	9	9	9	9	9	33143.6	9	14427	22400.7	9	26416.7	1.65237	0.0361245	0.154912	1785.3	10.8019	up
AMW1419	C7H16O2	1-butoxy-2-Propanol	Alcohol	5131-66-8	-	9	9	9	9	9	9	9310.2	9	7205.7	6679.28	9	6062.05	1.40899	0.0288334	0.154912	542.134	9.08251	up
AMW0994	C13H22O3	Cyclopentaneacetic acid, 3-oxo-2-pentyl-, methyl ester	Ester	24851-98-7	floral, oily, jasmin, green, lactonic, tropical, natural	1.00029e+07	7.72266e+06	4.09912e+07	1.98929e+07	1.37518e+07	6.92781e+07	403108	2.05473e+06	126672	218142	62069	272141	1.35502	0.0427131	0.155689	0.0194065	-5.68731	down
AMW0432	C16H35N	N,N-dimethyl-1-Tetradecanamine	Amine	112-75-4	-	246059	372129	1.23415e+06	615082	595908	1.77582e+06	12692.1	58327.5	2359.77	6211.64	1539.26	8762.48	1.40891	0.0209959	0.154912	0.0185762	-5.7504	down
AMW0962	C5H5N5	1H-Pyrazolo[3,4-d]pyrimidin-4-amine	Heterocyclic compound	2380-63-4	-	132154	51471.6	290188	184049	72238.7	937317	9	9	9	9	9	9	3.09229	0.0972986	0.205902	3.23854e-05	-14.9143	down
AMW1739	C11H24	2,2,6-trimethyl-Octane	Hydrocarbons	62016-28-8	-	9	9	9	9	9	9	46925.6	9	8362.7	56536	9	19002.1	1.67494	0.0802358	0.193518	2423.05	11.2426	up
AMW0069	C12H21NO4	d-Proline, N-methoxycarbonyl-, pentyl ester	Ester	1000320-78-8	-	15539.4	7476.85	55933.9	27187.1	8911.91	130744	9	9	9	9	9	9	2.49313	0.0882679	0.202813	0.000219697	-12.1522	down
AMW0055	C12H26O3S	Sulfurous acid, 2-ethylhexyl isobutyl ester	Acid	1000309-18-7	-	1.43166e+06	1.90795e+06	7.02081e+06	3.57259e+06	3.13439e+06	1.08752e+07	41890.2	219583	9828.72	18028.8	6323.6	27908.8	1.55545	0.0265281	0.154912	0.0115796	-6.43228	down
AMW2274	C9H12N2O2	4-[2-(2-Propenyl)-1,3-dioxolan-2-yl]-1H-pyrazole	Heterocyclic compound	98816-47-8	-	823693	545113	2.2776e+06	1.43937e+06	768589	4.90419e+06	26344.1	152945	10740.6	18411.4	6166.52	22835.5	1.29566	0.0478963	0.161804	0.0220702	-5.50176	down
AMW1432	C14H26O	(Z,E)-9,12-Tetradecadien-1-ol	Alcohol	51937-00-9	-	212894	263348	938954	412002	452557	1.31543e+06	9153.11	40119.1	2306.54	3589.69	1025.99	6888.04	1.41752	0.0211335	0.154912	0.0175464	-5.83268	down
